# Supplementary material for: A linear bi-level multi-objective program for optimal allocation of water resources
Source: PLoS One. 2018 Feb 14;13(2):e0192294. doi: 10.1371/journal.pone.0192294 (PMC5812611; doi:10.1371/journal.pone.0192294)
Supplement: S1 Table — (XLSX) [file pone.0192294.s001.xlsx]

## Sheet: Daily Flows
	Kalam (J1)	Chakdara (J2)	Zulam (J3)	Munda (J5)
01Jan1991	0	0	0	0
02Jan1991	0	0	0	0
03Jan1991	0	0	0	0
04Jan1991	1.30911	3.3056	8.74413	10.1
05Jan1991	1.33503	3.37106	8.91728	10.3
06Jan1991	1.27022	3.20742	8.4844	9.8
07Jan1991	0.0259229	0.0654575	0.173151	0.2
08Jan1991	0.142576	0.360016	0.952331	1.1
09Jan1991	0.362921	0.916405	2.42412	2.8
10Jan1991	0.609188	1.53825	4.06905	4.7
11Jan1991	0.699918	1.76735	4.67508	5.4
12Jan1991	0.661034	1.66917	4.41535	5.1
13Jan1991	0.635111	1.60371	4.2422	4.9
14Jan1991	0.609188	1.53825	4.06905	4.7
15Jan1991	0.725841	1.83281	4.84823	5.6
16Jan1991	0.98507	2.48738	6.57974	7.6
17Jan1991	1.19245	3.01104	7.96495	9.2
18Jan1991	1.30911	3.3056	8.74413	10.1
19Jan1991	1.33503	3.37106	8.91728	10.3
20Jan1991	1.27022	3.20742	8.4844	9.8
21Jan1991	1.21838	3.0765	8.1381	9.4
22Jan1991	1.14061	2.88013	7.61865	8.8
23Jan1991	0.998032	2.52011	6.66632	7.7
24Jan1991	0.855456	2.1601	5.71399	6.6
25Jan1991	0.790649	1.99645	5.28111	6.1
26Jan1991	0.829533	2.09464	5.54084	6.4
27Jan1991	0.842494	2.12737	5.62741	6.5
28Jan1991	0.842494	2.12737	5.62741	6.5
29Jan1991	0.80361	2.02918	5.36768	6.2
30Jan1991	0.62215	1.57098	4.15563	4.8
31Jan1991	0.440689	1.11278	2.94357	3.4
01Feb1991	0.324036	0.818219	2.16439	2.5
02Feb1991	0.233306	0.589117	1.55836	1.8
03Feb1991	0.207383	0.52366	1.38521	1.6
04Feb1991	0.583265	1.47279	3.8959	4.5
05Feb1991	1.33503	3.37106	8.91728	10.3
06Feb1991	1.69795	4.28747	11.3414	13.1
07Feb1991	1.6461	4.15655	10.9951	12.7
08Feb1991	1.54241	3.89472	10.3025	11.9
09Feb1991	1.42576	3.60016	9.52331	11
10Feb1991	1.37391	3.46925	9.17701	10.6
11Feb1991	1.32207	3.33833	8.83071	10.2
12Feb1991	1.32207	3.33833	8.83071	10.2
13Feb1991	22.3326	56.3916	149.17	172.3
14Feb1991	70.614	178.306	471.664	544.8
15Feb1991	89.9784	227.203	601.007	694.2
16Feb1991	79.3111	200.267	529.756	611.9
17Feb1991	71.7805	181.252	479.455	553.8
18Feb1991	63.3815	160.044	423.354	489
19Feb1991	56.2009	141.912	375.392	433.6
20Feb1991	51.781	130.751	345.869	399.5
21Feb1991	41.697	105.288	278.514	321.7
22Feb1991	48.6573	122.864	325.005	375.4
23Feb1991	48.8776	123.42	326.476	377.1
24Feb1991	46.8038	118.183	312.624	361.1
25Feb1991	44.4707	112.292	297.041	343.1
26Feb1991	43.6931	110.329	291.846	337.1
27Feb1991	26.7524	67.5521	178.692	206.4
28Feb1991	15.7352	39.7327	105.103	121.4
01Mar1991	14.1409	35.7071	94.4539	109.1
02Mar1991	11.6783	29.4886	78.0046	90.1
03Mar1991	9.83774	24.8411	65.7108	75.9
04Mar1991	8.89156	22.4519	59.3908	68.6
05Mar1991	8.21756	20.75	54.8889	63.4
06Mar1991	6.70107	16.9208	44.7596	51.7
07Mar1991	15.5797	39.3399	104.064	120.2
08Mar1991	15.7482	39.7654	105.189	121.5
09Mar1991	24.3675	61.53	162.762	188
10Mar1991	37.1216	93.7351	247.952	286.4
11Mar1991	58.8968	148.719	393.399	454.4
12Mar1991	79.4537	200.627	530.708	613
13Mar1991	81.4368	205.635	543.954	628.3
14Mar1991	74.7098	188.648	499.021	576.4
15Mar1991	71.3398	180.139	476.512	550.4
16Mar1991	67.7884	171.171	452.79	523
17Mar1991	64.4443	162.727	430.454	497.2
18Mar1991	48.9554	123.616	326.996	377.7
19Mar1991	47.7111	120.474	318.685	368.1
20Mar1991	73.5044	185.605	490.97	567.1
21Mar1991	96.6147	243.96	645.334	745.4
22Mar1991	107.139	270.536	715.633	826.6
23Mar1991	99.8032	252.011	666.632	770
24Mar1991	79.7518	201.38	532.699	615.3
25Mar1991	65.8312	166.229	439.717	507.9
26Mar1991	61.2818	154.741	409.329	472.8
27Mar1991	54.1659	136.773	361.799	417.9
28Mar1991	60.53	152.843	404.308	467
29Mar1991	61.6965	155.789	412.1	476
30Mar1991	46.9075	118.445	313.317	361.9
31Mar1991	42.7339	107.907	285.44	329.7
01Apr1991	38.9103	98.2517	259.9	300.2
02Apr1991	34.2701	86.5348	228.906	264.4
03Apr1991	24.5749	62.0537	164.147	189.6
04Apr1991	23.4343	59.1736	156.529	180.8
05Apr1991	20.2588	51.155	135.318	156.3
06Apr1991	18.6256	47.0312	124.409	143.7
07Apr1991	17.5368	44.282	117.137	135.3
08Apr1991	16.7721	42.351	112.029	129.4
09Apr1991	17.7572	44.8384	118.608	137
10Apr1991	18.0423	45.5584	120.513	139.2
11Apr1991	17.2517	43.562	115.232	133.1
12Apr1991	19.5588	49.3877	130.643	150.9
13Apr1991	17.2647	43.5947	115.319	133.2
13Apr1991	26.3636	66.5703	176.095	203.4
15Apr1991	58.845	148.588	393.053	454
16Apr1991	84.4309	213.195	563.953	651.4
17Apr1991	103.394	261.077	690.613	797.7
18Apr1991	112.778	284.773	753.294	870.1
19Apr1991	110.263	278.423	736.498	850.7
20Apr1991	95.5389	241.244	638.148	737.1
21Apr1991	84.2754	212.802	562.914	650.2
22Apr1991	59.8949	151.24	400.066	462.1
23Apr1991	61.2558	154.676	409.156	472.6
24Apr1991	61.7484	155.92	412.446	476.4
25Apr1991	62.4224	157.622	416.948	481.6
26Apr1991	59.5708	150.421	397.901	459.6
27Apr1991	52.5068	132.584	350.718	405.1
28Apr1991	50.4849	127.478	337.212	389.5
29Apr1991	29.2929	73.967	195.661	226
30Apr1991	21.8012	55.0497	145.62	168.2
01May1991	20.6865	52.2351	138.175	159.6
02May1991	16.124	40.7146	107.7	124.4
03May1991	16.6684	42.0892	111.336	128.6
04May1991	17.9257	45.2638	119.734	138.3
05May1991	20.7254	52.3333	138.434	159.9
06May1991	17.4332	44.0202	116.444	134.5
07May1991	15.476	39.0781	103.371	119.4
08May1991	15.0742	38.0635	100.687	116.3
09May1991	17.148	43.3001	114.539	132.3
10May1991	20.2717	51.1878	135.404	156.4
11May1991	18.8071	47.4894	125.621	145.1
12May1991	20.4661	51.6787	136.703	157.9
13May1991	21.8789	55.2461	146.14	168.8
14May1991	23.4732	59.2717	156.788	181.1
15May1991	28.8392	72.8214	192.631	222.5
16May1991	36.0847	91.1168	241.026	278.4
17May1991	30.6668	77.4362	204.838	236.6
18May1991	28.3597	71.6105	189.427	218.8
19May1991	26.9598	68.0758	180.077	208
20May1991	29.2929	73.967	195.661	226
21May1991	30.1354	76.0943	201.288	232.5
22May1991	29.9669	75.6688	200.163	231.2
23May1991	29.3836	74.1961	196.267	226.7
24May1991	27.1931	68.6649	181.635	209.8
25May1991	27.582	69.6468	184.233	212.8
26May1991	26.7784	67.6176	178.865	206.6
27May1991	21.853	55.1807	145.966	168.6
28May1991	23.0843	58.2899	154.191	178.1
29May1991	17.1739	43.3656	114.713	132.5
30May1991	13.8817	35.0525	92.7224	107.1
31May1991	15.4112	38.9145	102.938	118.9
01Jun1991	16.6166	41.9582	110.99	128.2
02Jun1991	16.798	42.4164	112.202	129.6
03Jun1991	16.2925	41.14	108.825	125.7
04Jun1991	12.793	32.3033	85.4501	98.7
05Jun1991	14.3743	36.2962	96.0123	110.9
06Jun1991	14.6983	37.1144	98.1767	113.4
07Jun1991	15.2945	38.6199	102.159	118
08Jun1991	16.124	40.7146	107.7	124.4
09Jun1991	17.0054	42.9401	113.587	131.2
10Jun1991	17.2906	43.6601	115.492	133.4
11Jun1991	18.3405	46.3112	122.504	141.5
12Jun1991	19.5977	49.4859	130.902	151.2
13Jun1991	17.822	45.002	119.041	137.5
14Jun1991	15.5408	39.2418	103.804	119.9
15Jun1991	14.5298	36.6889	97.0512	112.1
16Jun1991	13.8817	35.0525	92.7224	107.1
17Jun1991	12.5467	31.6814	83.8051	96.8
18Jun1991	22.1511	55.9334	147.958	170.9
19Jun1991	42.0858	106.27	281.111	324.7
20Jun1991	49.2794	124.435	329.16	380.2
21Jun1991	45.5595	115.042	304.313	351.5
22Jun1991	42.721	107.874	285.353	329.6
23Jun1991	42.6432	107.678	284.834	329
24Jun1991	36.8624	93.0805	246.221	284.4
25Jun1991	31.6259	79.8581	211.244	244
26Jun1991	28.593	72.1996	190.986	220.6
27Jun1991	27.0246	68.2394	180.51	208.5
28Jun1991	24.4583	61.7591	163.368	188.7
29Jun1991	23.0843	58.2899	154.191	178.1
30Jun1991	22.0734	55.737	147.438	170.3
01Jul1991	21.9956	55.5407	146.919	169.7
02Jul1991	17.2128	43.4638	114.972	132.8
03Jul1991	148.914	376.02	994.666	1148.9
04Jul1991	14.6724	37.0489	98.0035	113.2
05Jul1991	45.8576	115.794	306.304	353.8
06Jul1991	51.0811	128.984	341.194	394.1
07Jul1991	34.8015	87.8767	232.455	268.5
08Jul1991	51.4959	130.031	343.965	397.3
09Jul1991	53.3882	134.81	356.605	411.9
10Jul1991	55.2158	139.424	368.812	426
11Jul1991	56.7712	143.352	379.201	438
12Jul1991	58.0803	146.657	387.945	448.1
13Jul1991	59.4931	150.225	397.382	459
14Jul1991	49.085	123.944	327.862	378.7
15Jul1991	70.3029	177.521	469.586	542.4
16Jul1991	63.7315	160.927	425.692	491.7
17Jul1991	68.4624	172.873	457.292	528.2
18Jul1991	71.1065	179.55	474.953	548.6
19Jul1991	72.5841	183.281	484.823	560
20Jul1991	73.4914	185.572	490.883	567
21Jul1991	74.0229	186.914	494.433	571.1
22Jul1991	72.3638	182.725	483.351	558.3
23Jul1991	71.6509	180.924	478.59	552.8
24Jul1991	66.8422	168.782	446.47	515.7
25Jul1991	82.8366	209.169	553.304	639.1
26Jul1991	80.9054	204.293	540.405	624.2
27Jul1991	82.0849	207.271	548.283	633.3
28Jul1991	81.3979	205.536	543.694	628
29Jul1991	82.1627	207.467	548.802	633.9
30Jul1991	84.392	213.097	563.693	651.1
31Jul1991	85.8048	216.664	573.13	662
01Aug1991	85.5456	216.01	571.399	660
02Aug1991	84.6901	213.85	565.685	653.4
03Aug1991	82.1367	207.402	548.629	633.7
04Aug1991	83.6921	211.329	559.018	645.7
05Aug1991	85.753	216.533	572.784	661.6
06Aug1991	82.2793	207.762	549.582	634.8
07Aug1991	81.022	204.587	541.184	625.1
08Aug1991	80.037	202.1	534.604	617.5
09Aug1991	80.0759	202.198	534.864	617.8
10Aug1991	79.2593	200.136	529.409	611.5
11Aug1991	78.5075	198.238	524.388	605.7
12Aug1991	75.9023	191.66	506.986	585.6
13Aug1991	75.8504	191.529	506.64	585.2
14Aug1991	74.3987	187.863	496.944	574
15Aug1991	73.5303	185.67	491.143	567.3
16Aug1991	72.0786	182.005	481.447	556.1
17Aug1991	68.2809	172.415	456.08	526.8
18Aug1991	66.3626	167.571	443.267	512
19Aug1991	66.3886	167.637	443.44	512.2
20Aug1991	65.4683	165.313	437.293	505.1
21Aug1991	59.3375	149.832	396.343	457.8
22Aug1991	59.9856	151.469	400.672	462.8
23Aug1991	58.8968	148.719	393.399	454.4
24Aug1991	58.7672	148.392	392.534	453.4
25Aug1991	57.5877	145.414	384.655	444.3
26Aug1991	56.2397	142.01	375.651	433.9
27Aug1991	54.0622	136.512	361.107	417.1
28Aug1991	32.2222	81.3636	215.227	248.6
29Aug1991	50.8348	128.362	339.549	392.2
30Aug1991	4.62724	11.6842	30.9075	35.7
31Aug1991	5.50862	13.9097	36.7946	42.5
01Sep1991	5.10681	12.8951	34.1108	39.4
02Sep1991	4.38097	11.0623	29.2625	33.8
03Sep1991	4.12174	10.4077	27.531	31.8
04Sep1991	4.16063	10.5059	27.7908	32.1
05Sep1991	4.04397	10.2114	27.0116	31.2
06Sep1991	3.55144	8.96767	23.7217	27.4
07Sep1991	3.38294	8.5422	22.5962	26.1
08Sep1991	13.9984	35.347	93.5016	108
09Sep1991	13.6095	34.3652	90.9043	105
10Sep1991	13.4281	33.907	89.6923	103.6
11Sep1991	13.4151	33.8742	89.6057	103.5
12Sep1991	13.8169	34.8888	92.2895	106.6
13Sep1991	3.16259	7.98581	21.1244	24.4
14Sep1991	3.09779	7.82217	20.6916	23.9
15Sep1991	11.9893	30.2741	80.0824	92.5
16Sep1991	6.85661	17.3135	45.7985	52.9
17Sep1991	6.41592	16.2007	42.8549	49.5
18Sep1991	8.68417	21.9283	58.0056	67
19Sep1991	19.507	49.2568	130.296	150.5
20Sep1991	11.3672	28.7031	75.9268	87.7
21Sep1991	9.7859	24.7102	65.3645	75.5
22Sep1991	17.4072	43.9547	116.271	134.3
23Sep1991	15.5019	39.1436	103.544	119.6
24Sep1991	15.5019	39.1436	103.544	119.6
25Sep1991	15.139	38.2272	101.12	116.8
26Sep1991	13.8428	34.9543	92.4627	106.8
27Sep1991	19.8181	50.0422	132.374	152.9
28Sep1991	16.5518	41.7946	110.557	127.7
29Sep1991	14.465	36.5253	96.6183	111.6
30Sep1991	13.3762	33.7761	89.346	103.2
01Oct1991	12.8707	32.4996	85.9695	99.3
02Oct1991	11.4061	28.8013	76.1865	88
03Oct1991	10.0062	25.2666	66.8363	77.2
04Oct1991	12.2615	30.9614	81.9005	94.6
05Oct1991	10.5506	26.6412	70.4725	81.4
06Oct1991	9.12486	23.041	60.9492	70.4
07Oct1991	8.89156	22.4519	59.3908	68.6
08Oct1991	7.58245	19.1463	50.6467	58.5
09Oct1991	7.34914	18.5572	49.0883	56.7
10Oct1991	7.42691	18.7536	49.6078	57.3
11Oct1991	7.02511	17.739	46.9239	54.2
12Oct1991	6.27334	15.8407	41.9026	48.4
13Oct1991	6.13077	15.4807	40.9502	47.3
14Oct1991	5.94931	15.0225	39.7382	45.9
15Oct1991	5.67712	14.3352	37.9201	43.8
16Oct1991	5.45677	13.7788	36.4483	42.1
17Oct1991	5.48269	13.8443	36.6215	42.3
18Oct1991	5.79377	14.6297	38.6993	44.7
19Oct1991	5.66416	14.3025	37.8335	43.7
20Oct1991	5.34012	13.4842	35.6691	41.2
21Oct1991	5.1457	12.9933	34.3705	39.7
22Oct1991	4.95128	12.5024	33.0719	38.2
23Oct1991	4.75685	12.0114	31.7732	36.7
24Oct1991	4.69205	11.8478	31.3403	36.2
25Oct1991	5.10681	12.8951	34.1108	39.4
26Oct1991	7.81576	19.7354	52.2051	60.3
27Oct1991	17.7053	44.7075	118.262	136.6
28Oct1991	10.2784	25.9539	68.6544	79.3
29Oct1991	9.69517	24.4811	64.7585	74.8
30Oct1991	9.39705	23.7283	62.7673	72.5
31Oct1991	9.22855	23.3029	61.6418	71.2
01Nov1991	9.08598	22.9428	60.6895	70.1
02Nov1991	8.86563	22.3865	59.2177	68.4
03Nov1991	9.37113	23.6629	62.5941	72.3
04Nov1991	11.8727	29.9795	79.3032	91.6
05Nov1991	11.1987	28.2776	74.8013	86.4
06Nov1991	9.04709	22.8447	60.4297	69.8
07Nov1991	8.04906	20.3245	53.7634	62.1
08Nov1991	7.85464	19.8336	52.4648	60.6
09Nov1991	8.15275	20.5864	54.456	62.9
10Nov1991	8.13979	20.5536	54.3694	62.8
11Nov1991	7.98426	20.1609	53.3305	61.6
12Nov1991	7.84168	19.8009	52.3782	60.5
13Nov1991	7.5306	19.0154	50.3004	58.1
14Nov1991	7.43987	18.7863	49.6944	57.4
15Nov1991	7.20657	18.1972	48.136	55.6
16Nov1991	7.66022	19.3427	51.1661	59.1
17Nov1991	7.37507	18.6227	49.2615	56.9
18Nov1991	6.97326	17.6081	46.5776	53.8
19Nov1991	7.1288	18.0008	47.6166	55
20Nov1991	7.02511	17.739	46.9239	54.2
21Nov1991	7.03807	17.7717	47.0105	54.3
22Nov1991	6.84365	17.2808	45.7119	52.8
23Nov1991	6.54553	16.528	43.7207	50.5
24Nov1991	5.61231	14.1715	37.4872	43.3
25Nov1991	5.72896	14.4661	38.2664	44.2
26Nov1991	5.76785	14.5643	38.5261	44.5
27Nov1991	5.78081	14.597	38.6127	44.6
28Nov1991	5.79377	14.6297	38.6993	44.7
29Nov1991	5.70304	14.4006	38.0932	44
30Nov1991	5.66416	14.3025	37.8335	43.7
01Dec1991	5.50862	13.9097	36.7946	42.5
02Dec1991	5.35308	13.517	35.7557	41.3
03Dec1991	5.19754	13.1242	34.7168	40.1
04Dec1991	5.17162	13.0588	34.5436	39.9
05Dec1991	5.1457	12.9933	34.3705	39.7
06Dec1991	4.99016	12.6006	33.3316	38.5
07Dec1991	4.91239	12.4042	32.8121	37.9
08Dec1991	4.82166	12.1751	32.2061	37.2
09Dec1991	4.86055	12.2733	32.4658	37.5
10Dec1991	4.54947	11.4878	30.388	35.1
11Dec1991	4.4717	11.2914	29.8686	34.5
12Dec1991	4.39393	11.095	29.3491	33.9
13Dec1991	4.29024	10.8332	28.6565	33.1
14Dec1991	4.27728	10.8005	28.5699	33
15Dec1991	4.14767	10.4732	27.7042	32
16Dec1991	4.03101	10.1786	26.925	31.1
17Dec1991	4.01805	10.1459	26.8384	31
18Dec1991	4.00509	10.1132	26.7518	30.9
19Dec1991	3.99213	10.0805	26.6653	30.8
20Dec1991	4.19951	10.6041	28.0505	32.4
21Dec1991	4.17359	10.5387	27.8773	32.2
22Dec1991	3.82363	9.65498	25.5398	29.5
23Dec1991	9.02117	22.7792	60.2566	69.6
24Dec1991	8.9434	22.5828	59.7371	69
25Dec1991	8.8786	22.4192	59.3042	68.5
26Dec1991	8.9434	22.5828	59.7371	69
27Dec1991	9.02117	22.7792	60.2566	69.6
28Dec1991	9.08598	22.9428	60.6895	70.1
29Dec1991	9.15079	23.1065	61.1223	70.6
30Dec1991	9.22855	23.3029	61.6418	71.2
31Dec1991	9.29336	23.4665	62.0747	71.7
01Jan1992	11.6264	29.3577	77.6583	89.7
02Jan1992	13.3892	33.8088	89.4325	103.3
03Jan1992	37.653	95.077	251.502	290.5
04Jan1992	44.6652	112.783	298.339	344.6
05Jan1992	39.2084	99.0044	261.891	302.5
06Jan1992	35.5533	89.7749	237.477	274.3
07Jan1992	31.7556	80.1854	212.11	245
08Jan1992	12.0023	30.3068	80.169	92.6
09Jan1992	11.769	29.7177	78.6106	90.8
10Jan1992	11.3413	28.6376	75.7536	87.5
11Jan1992	11.3024	28.5395	75.4939	87.2
12Jan1992	11.082	27.9831	74.0221	85.5
13Jan1992	10.8617	27.4267	72.5503	83.8
14Jan1992	10.6414	26.8703	71.0785	82.1
15Jan1992	10.4988	26.5103	70.1262	81
16Jan1992	10.5506	26.6412	70.4725	81.4
17Jan1992	10.6154	26.8048	70.9054	81.9
18Jan1992	10.6543	26.903	71.1651	82.2
19Jan1992	10.6025	26.7721	70.8188	81.8
20Jan1992	10.5636	26.6739	70.5591	81.5
21Jan1992	11.0691	27.9503	73.9355	85.4
22Jan1992	13.2466	33.4488	88.4802	102.2
23Jan1992	37.7697	95.3715	252.281	291.4
24Jan1992	47.5556	120.082	317.646	366.9
25Jan1992	42.5525	107.448	284.228	328.3
26Jan1992	38.3529	96.8443	256.177	295.9
27Jan1992	34.2312	86.4366	228.646	264.1
28Jan1992	30.602	77.2726	204.405	236.1
29Jan1992	27.2061	68.6976	181.722	209.9
30Jan1992	24.1601	61.0064	161.377	186.4
31Jan1992	15.5797	39.3399	104.064	120.2
01Feb1992	46.8557	118.314	312.971	361.5
02Feb1992	52.2087	131.831	348.726	402.8
03Feb1992	45.5984	115.14	304.573	351.8
04Feb1992	40.1287	101.328	268.038	309.6
05Feb1992	30.0187	75.7998	200.509	231.6
06Feb1992	6.51961	16.4626	43.5475	50.3
07Feb1992	6.72699	16.9862	44.9327	51.9
08Feb1992	6.89549	17.4117	46.0582	53.2
09Feb1992	6.61034	16.6917	44.1535	51
10Feb1992	6.31223	15.9389	42.1623	48.7
11Feb1992	6.11781	15.448	40.8637	47.2
12Feb1992	5.74192	14.4988	38.353	44.3
13Feb1992	5.1457	12.9933	34.3705	39.7
14Feb1992	4.89943	12.3715	32.7256	37.8
15Feb1992	4.49762	11.3569	30.0417	34.7
16Feb1992	4.31616	10.8987	28.8297	33.3
17Feb1992	5.06793	12.7969	33.851	39.1
18Feb1992	5.57343	14.0734	37.2275	43
19Feb1992	5.22347	13.1897	34.8899	40.3
20Feb1992	5.74192	14.4988	38.353	44.3
21Feb1992	6.14373	15.5134	41.0368	47.4
22Feb1992	5.96227	15.0552	39.8248	46
23Feb1992	8.12683	20.5209	54.2829	62.7
24Feb1992	14.9316	37.7035	99.735	115.2
25Feb1992	12.5078	31.5832	83.5454	96.5
26Feb1992	9.99328	25.2339	66.7497	77.1
27Feb1992	8.61937	21.7646	57.5727	66.5
28Feb1992	12.5596	31.7141	83.8917	96.9
29Feb1992	9.81182	24.7757	65.5377	75.7
01Mar1992	12.2097	30.8305	81.5542	94.2
02Mar1992	11.8338	29.8813	79.0435	91.3
03Mar1992	13.117	33.1215	87.6145	101.2
04Mar1992	10.9524	27.6558	73.1563	84.5
05Mar1992	10.6154	26.8048	70.9054	81.9
06Mar1992	9.41002	23.7611	62.8538	72.6
07Mar1992	11.3153	28.5722	75.5805	87.3
08Mar1992	11.2505	28.4085	75.1476	86.8
09Mar1992	9.96736	25.1684	66.5766	76.9
10Mar1992	9.25448	23.3683	61.8149	71.4
11Mar1992	9.42298	23.7938	62.9404	72.7
12Mar1992	8.63233	21.7973	57.6593	66.6
13Mar1992	8.06202	20.3573	53.85	62.2
14Mar1992	7.95833	20.0954	53.1574	61.4
15Mar1992	7.95833	20.0954	53.1574	61.4
16Mar1992	13.8817	35.0525	92.7224	107.1
17Mar1992	4.86055	12.2733	32.4658	37.5
18Mar1992	6.81772	17.2153	45.5387	52.6
19Mar1992	14.9834	37.8344	100.081	115.6
20Mar1992	49.1109	124.009	328.035	378.9
21Mar1992	98.2349	248.051	656.156	757.9
22Mar1992	114.813	289.911	766.886	885.8
23Mar1992	101.047	255.153	674.943	779.6
24Mar1992	90.9246	229.592	607.327	701.5
25Mar1992	80.9961	204.522	541.011	624.9
26Mar1992	72.9211	184.132	487.074	562.6
27Mar1992	65.2739	164.822	435.994	503.6
28Mar1992	58.3395	147.312	389.677	450.1
29Mar1992	51.4699	129.966	343.791	397.1
30Mar1992	45.8965	115.892	306.564	354.1
31Mar1992	40.0379	101.099	267.432	308.9
01Apr1992	26.9339	68.0103	179.904	207.8
02Apr1992	31.7426	80.1527	212.024	244.9
03Apr1992	18.6645	47.1294	124.669	144
04Apr1992	16.4222	41.4673	109.691	126.7
05Apr1992	37.0957	93.6697	247.779	286.2
06Apr1992	36.5772	92.3605	244.316	282.2
07Apr1992	35.8255	90.4622	239.295	276.4
08Apr1992	29.3447	74.0979	196.007	226.4
09Apr1992	29.7984	75.2434	199.037	229.9
10Apr1992	30.2909	76.4871	202.327	233.7
11Apr1992	45.2225	114.191	302.062	348.9
12Apr1992	44.6263	112.685	298.08	344.3
13Apr1992	34.1664	86.273	228.213	263.6
14Apr1992	32.7017	82.5746	218.43	252.3
15Apr1992	32.1314	81.1345	214.621	247.9
16Apr1992	29.7854	75.2106	198.951	229.8
17Apr1992	27.8023	70.2031	185.705	214.5
18Apr1992	21.4123	54.0679	143.023	165.2
19Apr1992	15.7222	39.7	105.016	121.3
20Apr1992	15.2167	38.4235	101.64	117.4
21Apr1992	14.4261	36.4271	96.3586	111.3
22Apr1992	15.3723	38.8163	102.679	118.6
23Apr1992	16.4092	41.4346	109.605	126.6
24Apr1992	15.1131	38.1617	100.947	116.6
25Apr1992	12.5596	31.7141	83.8917	96.9
26Apr1992	12.6374	31.9105	84.4112	97.5
27Apr1992	13.4021	33.8415	89.5191	103.4
28Apr1992	14.115	35.6416	94.2808	108.9
29Apr1992	16.0722	40.5836	107.354	124
30Apr1992	18.146	45.8202	121.206	140
01May1992	18.7941	47.4567	125.535	145
02May1992	20.5569	51.9078	137.309	158.6
03May1992	20.9327	52.8569	139.82	161.5
04May1992	18.146	45.8202	121.206	140
05May1992	16.8369	42.5146	112.462	129.9
06May1992	16.2796	41.1073	108.739	125.6
07May1992	16.5777	41.8601	110.73	127.9
08May1992	17.6665	44.6093	118.002	136.3
09May1992	16.487	41.631	110.124	127.2
10May1992	16.7851	42.3837	112.115	129.5
11May1992	15.8389	39.9945	105.795	122.2
12May1992	16.1759	40.8455	108.046	124.8
13May1992	17.4591	44.0856	116.617	134.7
14May1992	16.6425	42.0237	111.163	128.4
15May1992	16.2666	41.0746	108.652	125.5
16May1992	16.8629	42.5801	112.635	130.1
17May1992	16.6425	42.0237	111.163	128.4
18May1992	16.7592	42.3183	111.942	129.3
19May1992	16.5907	41.8928	110.817	128
20May1992	15.7093	39.6672	104.93	121.2
21May1992	13.9984	35.347	93.5016	108
22May1992	16.487	41.631	110.124	127.2
23May1992	16.7851	42.3837	112.115	129.5
24May1992	15.8389	39.9945	105.795	122.2
25May1992	16.1759	40.8455	108.046	124.8
26May1992	17.4591	44.0856	116.617	134.7
27May1992	16.6425	42.0237	111.163	128.4
28May1992	16.2666	41.0746	108.652	125.5
29May1992	16.8629	42.5801	112.635	130.1
30May1992	16.6425	42.0237	111.163	128.4
31May1992	16.7592	42.3183	111.942	129.3
01Jun1992	16.5907	41.8928	110.817	128
02Jun1992	15.7093	39.6672	104.93	121.2
03Jun1992	13.9984	35.347	93.5016	108
04Jun1992	12.8318	32.4015	85.7098	99
05Jun1992	11.9893	30.2741	80.0824	92.5
06Jun1992	11.3283	28.6049	75.667	87.4
07Jun1992	13.1429	33.1869	87.7876	101.4
08Jun1992	10.7191	27.0667	71.598	82.7
09Jun1992	9.81182	24.7757	65.5377	75.7
10Jun1992	8.58048	21.6664	57.313	66.2
11Jun1992	9.00821	22.7465	60.17	69.5
12Jun1992	10.3951	26.2484	69.4336	80.2
13Jun1992	10.8747	27.4594	72.6369	83.9
14Jun1992	9.24152	23.3356	61.7284	71.3
15Jun1992	8.85267	22.3537	59.1311	68.3
16Jun1992	9.52667	24.0556	63.633	73.5
17Jun1992	9.99328	25.2339	66.7497	77.1
18Jun1992	11.6264	29.3577	77.6583	89.7
19Jun1992	13.2725	33.5142	88.6534	102.4
20Jun1992	13.6614	34.4961	91.2506	105.4
21Jun1992	12.1838	30.765	81.381	94
22Jun1992	11.3542	28.6704	75.8402	87.6
23Jun1992	11.4968	29.0304	76.7925	88.7
24Jun1992	15.126	38.1944	101.034	116.7
25Jun1992	11.7172	29.5868	78.2643	90.4
26Jun1992	11.0561	27.9176	73.8489	85.3
27Jun1992	11.3024	28.5395	75.4939	87.2
28Jun1992	11.5487	29.1613	77.1388	89.1
29Jun1992	11.9245	30.1104	79.6495	92
30Jun1992	13.0263	32.8924	87.0084	100.5
01Jul1992	12.6245	31.8778	84.3246	97.4
02Jul1992	16.6814	42.1219	111.423	128.7
03Jul1992	17.5498	44.3147	117.223	135.4
04Jul1992	14.1798	35.8052	94.7136	109.4
05Jul1992	40.362	101.917	269.596	311.4
06Jul1992	59.0135	149.014	394.178	455.3
07Jul1992	55.3324	139.719	369.591	426.9
08Jul1992	57.6655	145.61	385.175	444.9
09Jul1992	60.0893	151.73	401.364	463.6
10Jul1992	61.2818	154.741	409.329	472.8
11Jul1992	62.8501	158.702	419.805	484.9
12Jul1992	64.7165	163.415	432.272	499.3
13Jul1992	66.0386	166.753	441.102	509.5
14Jul1992	53.0642	133.991	354.44	409.4
15Jul1992	65.8701	166.327	439.977	508.2
16Jul1992	68.6957	173.462	458.85	530
17Jul1992	68.6439	173.331	458.504	529.6
18Jul1992	69.1234	174.542	461.707	533.3
19Jul1992	73.6988	186.096	492.269	568.6
20Jul1992	66.1034	166.917	441.535	510
21Jul1992	76.0319	191.987	507.852	586.6
22Jul1992	79.1945	199.973	528.977	611
23Jul1992	81.6312	206.126	545.253	629.8
24Jul1992	83.4977	210.839	557.72	644.2
25Jul1992	81.0091	204.555	541.097	625
26Jul1992	82.8626	209.235	553.477	639.3
27Jul1992	88.8767	224.421	593.649	685.7
28Jul1992	84.7809	214.079	566.291	654.1
29Jul1992	88.9933	224.716	594.428	686.6
30Jul1992	88.1638	222.621	588.887	680.2
31Jul1992	89.1748	225.174	595.64	688
01Aug1992	90.5617	228.676	604.903	698.7
02Aug1992	84.8457	214.242	566.724	654.6
03Aug1992	74.308	187.634	496.338	573.3
04Aug1992	74.6969	188.616	498.935	576.3
05Aug1992	70.3548	177.652	469.932	542.8
06Aug1992	84.2106	212.639	562.481	649.7
07Aug1992	86.6992	218.923	579.104	668.9
08Aug1992	86.6862	218.89	579.017	668.8
09Aug1992	85.066	214.799	568.195	656.3
10Aug1992	79.5185	200.791	531.141	613.5
11Aug1992	81.3331	205.373	543.262	627.5
12Aug1992	80.8406	204.129	539.972	623.7
13Aug1992	69.5512	175.622	464.564	536.6
14Aug1992	71.301	180.041	476.252	550.1
15Aug1992	74.4765	188.059	497.463	574.6
16Aug1992	72.5582	183.215	484.65	559.8
17Aug1992	71.4824	180.499	477.464	551.5
18Aug1992	70.277	177.455	469.413	542.2
19Aug1992	68.5791	173.168	458.071	529.1
20Aug1992	67.2699	169.862	449.327	519
21Aug1992	63.2	159.585	422.142	487.6
22Aug1992	63.9129	161.385	426.904	493.1
23Aug1992	63.9259	161.418	426.991	493.2
24Aug1992	62.0335	156.64	414.351	478.6
25Aug1992	60.6726	153.203	405.26	468.1
26Aug1992	59.8949	151.24	400.066	462.1
27Aug1992	58.4432	147.574	390.369	450.9
28Aug1992	91.3134	230.574	609.925	704.5
29Aug1992	91.6893	231.523	612.435	707.4
30Aug1992	92.0782	232.505	615.033	710.4
31Aug1992	92.2078	232.832	615.898	711.4
01Sep1992	92.0134	232.341	614.6	709.9
02Sep1992	91.4171	230.836	610.617	705.3
03Sep1992	91.132	230.116	608.713	703.1
04Sep1992	91.5597	231.196	611.57	706.4
05Sep1992	41.5803	104.994	277.734	320.8
06Sep1992	42.4747	107.252	283.708	327.7
07Sep1992	5.84562	14.7607	39.0456	45.1
08Sep1992	5.87154	14.8261	39.2187	45.3
09Sep1992	5.44381	13.7461	36.3617	42
10Sep1992	6.68811	16.888	44.673	51.6
11Sep1992	7.05103	17.8044	47.0971	54.4
12Sep1992	5.78081	14.597	38.6127	44.6
13Sep1992	5.08089	12.8297	33.9376	39.2
14Sep1992	14.4779	36.558	96.7049	111.7
15Sep1992	14.0761	35.5434	94.021	108.6
16Sep1992	14.0113	35.3798	93.5882	108.1
17Sep1992	13.3244	33.6451	88.9997	102.8
18Sep1992	12.9744	32.7615	86.6621	100.1
19Sep1992	11.8338	29.8813	79.0435	91.3
20Sep1992	11.6653	29.4559	77.918	90
21Sep1992	11.9375	30.1432	79.7361	92.1
22Sep1992	12.1319	30.6341	81.0347	93.6
23Sep1992	24.0305	60.6791	160.511	185.4
24Sep1992	10.1877	25.7248	68.0484	78.6
25Sep1992	12.093	30.5359	80.775	93.3
26Sep1992	12.2097	30.8305	81.5542	94.2
27Sep1992	18.3793	46.4094	122.764	141.8
28Sep1992	15.3723	38.8163	102.679	118.6
29Sep1992	9.96736	25.1684	66.5766	76.9
30Sep1992	16.1629	40.8127	107.96	124.7
01Oct1992	13.7003	34.5943	91.5104	105.7
02Oct1992	11.4709	28.9649	76.6194	88.5
03Oct1992	9.63036	24.3175	64.3256	74.3
04Oct1992	8.51567	21.5028	56.8801	65.7
05Oct1992	11.6912	29.5213	78.0911	90.2
06Oct1992	13.117	33.1215	87.6145	101.2
07Oct1992	12.1967	30.7977	81.4676	94.1
08Oct1992	11.7431	29.6522	78.4374	90.6
09Oct1992	20.2458	51.1223	135.231	156.2
10Oct1992	28.1393	71.0541	187.956	217.1
11Oct1992	31.0427	78.3853	207.348	239.5
12Oct1992	20.8809	52.726	139.473	161.1
13Oct1992	15.7222	39.7	105.016	121.3
14Oct1992	13.5706	34.267	90.6446	104.7
15Oct1992	12.3911	31.2887	82.7662	95.6
16Oct1992	10.6673	26.9358	71.2517	82.3
17Oct1992	9.37113	23.6629	62.5941	72.3
18Oct1992	8.15275	20.5864	54.456	62.9
19Oct1992	7.36211	18.5899	49.1749	56.8
20Oct1992	7.03807	17.7717	47.0105	54.3
21Oct1992	6.94734	17.5426	46.4045	53.6
22Oct1992	6.76588	17.0844	45.1924	52.2
23Oct1992	6.37704	16.1025	42.5952	49.2
24Oct1992	6.00115	15.1534	40.0845	46.3
25Oct1992	5.5475	14.0079	37.0543	42.8
26Oct1992	5.15866	13.026	34.4571	39.8
27Oct1992	4.89943	12.3715	32.7256	37.8
28Oct1992	4.65316	11.7496	31.0806	35.9
29Oct1992	4.54947	11.4878	30.388	35.1
30Oct1992	4.45874	11.2587	29.782	34.4
31Oct1992	4.49762	11.3569	30.0417	34.7
01Nov1992	4.39393	11.095	29.3491	33.9
02Nov1992	4.41986	11.1605	29.5223	34.1
03Nov1992	4.3032	10.8659	28.7431	33.2
04Nov1992	4.32913	10.9314	28.9162	33.4
05Nov1992	4.35505	10.9969	29.0894	33.6
06Nov1992	4.36801	11.0296	29.176	33.7
07Nov1992	4.39393	11.095	29.3491	33.9
08Nov1992	4.40689	11.1278	29.4357	34
09Nov1992	4.43282	11.1932	29.6088	34.2
10Nov1992	4.21247	10.6368	28.1371	32.5
11Nov1992	5.00312	12.6333	33.4182	38.6
12Nov1992	11.6653	29.4559	77.918	90
13Nov1992	9.34521	23.5974	62.421	72.1
14Nov1992	7.6991	19.4409	51.4259	59.4
15Nov1992	6.7918	17.1499	45.3656	52.4
16Nov1992	5.96227	15.0552	39.8248	46
17Nov1992	5.97523	15.0879	39.9113	46.1
18Nov1992	5.97523	15.0879	39.9113	46.1
19Nov1992	5.98819	15.1207	39.9979	46.2
20Nov1992	5.98819	15.1207	39.9979	46.2
21Nov1992	5.98819	15.1207	39.9979	46.2
22Nov1992	6.00115	15.1534	40.0845	46.3
23Nov1992	6.00115	15.1534	40.0845	46.3
24Nov1992	6.14373	15.5134	41.0368	47.4
25Nov1992	6.04004	15.2516	40.3442	46.6
26Nov1992	5.85858	14.7934	39.1321	45.2
27Nov1992	5.28827	13.3533	35.3228	40.8
28Nov1992	5.06793	12.7969	33.851	39.1
29Nov1992	4.66612	11.7823	31.1672	36
30Nov1992	4.49762	11.3569	30.0417	34.7
01Dec1992	4.48466	11.3241	29.9551	34.6
02Dec1992	4.38097	11.0623	29.2625	33.8
03Dec1992	4.29024	10.8332	28.6565	33.1
04Dec1992	4.14767	10.4732	27.7042	32
05Dec1992	3.94028	9.94954	26.319	30.4
06Dec1992	3.99213	10.0805	26.6653	30.8
07Dec1992	3.94028	9.94954	26.319	30.4
08Dec1992	3.99213	10.0805	26.6653	30.8
09Dec1992	4.04397	10.2114	27.0116	31.2
10Dec1992	4.58835	11.586	30.6477	35.4
11Dec1992	6.35111	16.0371	42.422	49
12Dec1992	6.01411	15.1861	40.1711	46.4
13Dec1992	4.38097	11.0623	29.2625	33.8
14Dec1992	3.97917	10.0477	26.5787	30.7
15Dec1992	3.86251	9.75316	25.7995	29.8
16Dec1992	3.74586	9.45861	25.0203	28.9
17Dec1992	3.57736	9.03313	23.8949	27.6
18Dec1992	3.42182	8.64039	22.8559	26.4
19Dec1992	4.76981	12.0442	31.8598	36.8
20Dec1992	5.32716	13.4515	35.5825	41.1
21Dec1992	6.20854	15.6771	41.4697	47.9
22Dec1992	5.74192	14.4988	38.353	44.3
23Dec1992	5.56046	14.0406	37.1409	42.9
24Dec1992	5.36604	13.5497	35.8423	41.4
25Dec1992	5.34012	13.4842	35.6691	41.2
26Dec1992	5.18458	13.0915	34.6302	40
27Dec1992	5.18458	13.0915	34.6302	40
28Dec1992	5.05497	12.7642	33.7645	39
29Dec1992	4.89943	12.3715	32.7256	37.8
30Dec1992	4.75685	12.0114	31.7732	36.7
31Dec1992	4.61428	11.6514	30.8209	35.6
01Jan1993	4.75685	12.0114	31.7732	36.7
02Jan1993	4.91239	12.4042	32.8121	37.9
03Jan1993	3.94028	9.94954	26.319	30.4
04Jan1993	5.35308	13.517	35.7557	41.3
05Jan1993	8.25645	20.8482	55.1486	63.7
06Jan1993	8.04906	20.3245	53.7634	62.1
07Jan1993	7.56949	19.1136	50.5601	58.4
08Jan1993	7.67318	19.3754	51.2527	59.2
09Jan1993	7.49172	18.9172	50.0407	57.8
10Jan1993	7.31026	18.459	48.8286	56.4
11Jan1993	7.08992	17.9026	47.3568	54.7
12Jan1993	6.88253	17.379	45.9716	53.1
13Jan1993	6.66219	16.8226	44.4998	51.4
14Jan1993	6.44184	16.2662	43.028	49.7
15Jan1993	6.24742	15.7753	41.7294	48.2
16Jan1993	6.16965	15.5789	41.21	47.6
17Jan1993	5.96227	15.0552	39.8248	46
18Jan1993	5.98819	15.1207	39.9979	46.2
19Jan1993	5.89746	14.8916	39.3919	45.5
20Jan1993	5.91042	14.9243	39.4784	45.6
21Jan1993	5.80673	14.6625	38.7858	44.8
22Jan1993	5.84562	14.7607	39.0456	45.1
23Jan1993	5.72896	14.4661	38.2664	44.2
24Jan1993	5.62527	14.2043	37.5738	43.4
25Jan1993	5.76785	14.5643	38.5261	44.5
26Jan1993	5.69008	14.3679	38.0067	43.9
27Jan1993	5.59935	14.1388	37.4006	43.2
28Jan1993	5.52158	13.9424	36.8812	42.6
29Jan1993	5.44381	13.7461	36.3617	42
30Jan1993	5.46973	13.8115	36.5349	42.2
31Jan1993	5.50862	13.9097	36.7946	42.5
01Feb1993	5.41789	13.6806	36.1886	41.8
02Feb1993	5.46973	13.8115	36.5349	42.2
03Feb1993	5.49566	13.877	36.708	42.4
04Feb1993	5.34012	13.4842	35.6691	41.2
05Feb1993	3.75882	9.49133	25.1069	29
06Feb1993	3.03298	7.65853	20.2587	23.4
07Feb1993	3.07186	7.75671	20.5184	23.7
08Feb1993	3.21444	8.11673	21.4707	24.8
09Feb1993	3.27925	8.28037	21.9036	25.3
10Feb1993	3.24036	8.18219	21.6439	25
11Feb1993	3.11075	7.8549	20.7781	24
12Feb1993	3.08483	7.78944	20.605	23.8
13Feb1993	3.68105	9.29496	24.5875	28.4
14Feb1993	3.29221	8.3131	21.9902	25.4
15Feb1993	3.14963	7.95308	21.0379	24.3
16Feb1993	2.95521	7.46215	19.7392	22.8
17Feb1993	2.85152	7.20032	19.0466	22
18Feb1993	2.95521	7.46215	19.7392	22.8
19Feb1993	4.01805	10.1459	26.8384	31
20Feb1993	4.0699	10.2768	27.1847	31.4
21Feb1993	5.48269	13.8443	36.6215	42.3
22Feb1993	4.86055	12.2733	32.4658	37.5
23Feb1993	4.43282	11.1932	29.6088	34.2
24Feb1993	4.8087	12.1424	32.1195	37.1
25Feb1993	4.91239	12.4042	32.8121	37.9
26Feb1993	5.13274	12.9606	34.2839	39.6
27Feb1993	7.58245	19.1463	50.6467	58.5
28Feb1993	6.57146	16.5935	43.8938	50.7
01Mar1993	4.93831	12.4697	32.9853	38.1
02Mar1993	4.18655	10.5714	27.9639	32.3
03Mar1993	5.24939	13.2551	35.0631	40.5
04Mar1993	4.56243	11.5205	30.4746	35.2
05Mar1993	3.55144	8.96767	23.7217	27.4
06Mar1993	4.34209	10.9641	29.0028	33.5
07Mar1993	4.79574	12.1096	32.033	37
08Mar1993	5.26235	13.2879	35.1497	40.6
09Mar1993	5.379	13.5824	35.9289	41.5
10Mar1993	4.60132	11.6187	30.7343	35.5
11Mar1993	3.97917	10.0477	26.5787	30.7
12Mar1993	4.12174	10.4077	27.531	31.8
13Mar1993	3.95324	9.98227	26.4055	30.5
14Mar1993	4.53651	11.4551	30.3014	35
15Mar1993	5.09385	12.8624	34.0242	39.3
16Mar1993	8.13979	20.5536	54.3694	62.8
17Mar1993	9.56555	24.1538	63.8928	73.8
18Mar1993	7.40099	18.6881	49.4346	57.1
19Mar1993	5.74192	14.4988	38.353	44.3
20Mar1993	5.13274	12.9606	34.2839	39.6
21Mar1993	6.09188	15.3825	40.6905	47
22Mar1993	5.97523	15.0879	39.9113	46.1
23Mar1993	5.46973	13.8115	36.5349	42.2
24Mar1993	5.52158	13.9424	36.8812	42.6
25Mar1993	6.10484	15.4152	40.7771	47.1
26Mar1993	5.3142	13.4188	35.496	41
27Mar1993	5.27531	13.3206	35.2362	40.7
28Mar1993	6.7918	17.1499	45.3656	52.4
29Mar1993	6.33815	16.0044	42.3354	48.9
30Mar1993	6.73996	17.0189	45.0193	52
31Mar1993	7.62133	19.2445	50.9064	58.8
01Apr1993	27.7375	70.0395	185.272	214
02Apr1993	68.7475	173.593	459.197	530.4
03Apr1993	77.5873	195.914	518.241	598.6
04Apr1993	67.8921	171.433	453.483	523.8
05Apr1993	60.9318	153.858	406.992	470.1
06Apr1993	54.8788	138.573	366.561	423.4
07Apr1993	49.1109	124.009	328.035	378.9
08Apr1993	43.6671	110.263	291.673	336.9
09Apr1993	39.7398	100.346	265.441	306.6
10Apr1993	35.7736	90.3313	238.949	276
11Apr1993	32.8054	82.8364	219.123	253.1
12Apr1993	30.2002	76.258	201.721	233
13Apr1993	17.835	45.0347	119.128	137.6
14Apr1993	21.5808	54.4934	144.148	166.5
15Apr1993	22.1641	55.9661	148.044	171
16Apr1993	32.0278	80.8727	213.928	247.1
17Apr1993	8.67121	21.8955	57.919	66.9
18Apr1993	13.7003	34.5943	91.5104	105.7
19Apr1993	24.0694	60.7773	160.771	185.7
20Apr1993	23.4084	59.1081	156.355	180.6
21Apr1993	25.4044	64.1483	169.688	196
22Apr1993	27.8671	70.3668	186.137	215
23Apr1993	54.3733	137.297	363.184	419.5
24Apr1993	69.7197	176.048	465.69	537.9
25Apr1993	72.8952	184.066	486.901	562.4
26Apr1993	64.0166	161.647	427.597	493.9
27Apr1993	57.7692	145.872	385.867	445.7
28Apr1993	51.9884	131.275	347.255	401.1
29Apr1993	46.6483	117.791	311.585	359.9
30Apr1993	42.0988	106.303	281.197	324.8
01May1993	36.8753	93.1133	246.307	284.5
02May1993	22.1641	55.9661	148.044	171
03May1993	23.1751	58.519	154.797	178.8
04May1993	24.1342	60.9409	161.204	186.2
05May1993	31.613	79.8254	211.158	243.9
06May1993	19.9088	50.2713	132.98	153.6
07May1993	14.2706	36.0343	95.3197	110.1
08May1993	7.84168	19.8009	52.3782	60.5
09May1993	9.39705	23.7283	62.7673	72.5
10May1993	10.6025	26.7721	70.8188	81.8
11May1993	10.3303	26.0848	69.0007	79.7
12May1993	10.2655	25.9212	68.5678	79.2
13May1993	10.1488	25.6266	67.7887	78.3
14May1993	11.108	28.0485	74.1952	85.7
15May1993	11.6005	29.2922	77.4851	89.5
16May1993	11.4061	28.8013	76.1865	88
17May1993	11.6523	29.4231	77.8314	89.9
18May1993	11.6135	29.325	77.5717	89.6
19May1993	11.2635	28.4413	75.2342	86.9
20May1993	10.9135	27.5576	72.8966	84.2
21May1993	11.0561	27.9176	73.8489	85.3
22May1993	11.3153	28.5722	75.5805	87.3
23May1993	10.8617	27.4267	72.5503	83.8
24May1993	10.2914	25.9866	68.741	79.4
25May1993	9.47482	23.9247	63.2867	73.1
26May1993	9.17671	23.1719	61.2955	70.8
27May1993	8.45087	21.3391	56.4473	65.2
28May1993	8.32125	21.0119	55.5815	64.2
29May1993	7.99722	20.1936	53.4171	61.7
30May1993	7.28434	18.3936	48.6555	56.2
31May1993	6.7918	17.1499	45.3656	52.4
01Jun1993	6.72699	16.9862	44.9327	51.9
02Jun1993	6.53257	16.4953	43.6341	50.4
03Jun1993	6.40296	16.168	42.7683	49.4
04Jun1993	6.24742	15.7753	41.7294	48.2
05Jun1993	6.80476	17.1826	45.4522	52.5
06Jun1993	7.21953	18.2299	48.2226	55.7
07Jun1993	6.93438	17.5099	46.3179	53.5
08Jun1993	6.84365	17.2808	45.7119	52.8
09Jun1993	6.72699	16.9862	44.9327	51.9
10Jun1993	6.66219	16.8226	44.4998	51.4
11Jun1993	6.51961	16.4626	43.5475	50.3
12Jun1993	6.59738	16.6589	44.067	50.9
13Jun1993	6.4548	16.2989	43.1146	49.8
14Jun1993	6.66219	16.8226	44.4998	51.4
15Jun1993	6.46777	16.3316	43.2012	49.9
16Jun1993	6.90845	17.4444	46.1448	53.3
17Jun1993	8.72306	22.0264	58.2653	67.3
18Jun1993	8.73602	22.0592	58.3519	67.4
19Jun1993	13.9206	35.1507	92.9821	107.4
20Jun1993	12.8707	32.4996	85.9695	99.3
21Jun1993	9.91551	25.0375	66.2303	76.5
22Jun1993	8.07499	20.39	53.9366	62.3
23Jun1993	7.90649	19.9645	52.8111	61
24Jun1993	7.5306	19.0154	50.3004	58.1
25Jun1993	7.40099	18.6881	49.4346	57.1
26Jun1993	7.33618	18.5245	49.0018	56.6
27Jun1993	8.51567	21.5028	56.8801	65.7
28Jun1993	5.80673	14.6625	38.7858	44.8
29Jun1993	4.86055	12.2733	32.4658	37.5
30Jun1993	5.53454	13.9752	36.9678	42.7
01Jul1993	5.24939	13.2551	35.0631	40.5
02Jul1993	4.89943	12.3715	32.7256	37.8
03Jul1993	4.73093	11.946	31.6001	36.5
04Jul1993	5.10681	12.8951	34.1108	39.4
05Jul1993	28.0875	70.9232	187.609	216.7
06Jul1993	63.55	160.469	424.48	490.3
07Jul1993	62.5649	157.982	417.9	482.7
08Jul1993	66.233	167.244	442.401	511
09Jul1993	68.4494	172.84	457.205	528.1
10Jul1993	69.7715	176.179	466.036	538.3
11Jul1993	70.7436	178.633	472.529	545.8
12Jul1993	72.6749	183.51	485.429	560.7
13Jul1993	71.3269	180.106	476.425	550.3
14Jul1993	74.3728	187.798	496.77	573.8
15Jul1993	76.006	191.921	507.679	586.4
16Jul1993	71.625	180.859	478.416	552.6
17Jul1993	76.9133	194.212	513.739	593.4
18Jul1993	78.2742	197.649	522.83	603.9
19Jul1993	81.5016	205.798	544.387	628.8
20Jul1993	254.874	643.578	1702.42	1966.4
21Jul1993	241.679	610.26	1614.29	1864.6
22Jul1993	223.235	563.687	1491.09	1722.3
23Jul1993	198.855	502.124	1328.24	1534.2
24Jul1993	202.834	512.172	1354.82	1564.9
25Jul1993	196.016	494.957	1309.28	1512.3
26Jul1993	187.824	474.272	1254.57	1449.1
27Jul1993	180.838	456.631	1207.9	1395.2
28Jul1993	166.944	421.546	1115.09	1288
29Jul1993	161.902	408.815	1081.42	1249.1
30Jul1993	152.88	386.035	1021.16	1179.5
31Jul1993	122.019	308.108	815.022	941.4
01Aug1993	91.7671	231.719	612.955	708
02Aug1993	91.2875	230.509	609.752	704.3
03Aug1993	91.8708	231.981	613.647	708.8
04Aug1993	96.0833	242.618	641.785	741.3
05Aug1993	95.9666	242.324	641.005	740.4
06Aug1993	95.3445	240.753	636.85	735.6
07Aug1993	92.9336	234.665	620.747	717
08Aug1993	89.8099	226.777	599.882	692.9
09Aug1993	77.5613	195.849	518.068	598.4
10Aug1993	87.8527	221.835	586.809	677.8
11Aug1993	93.8928	237.087	627.153	724.4
12Aug1993	89.9525	227.137	600.834	694
13Aug1993	89.8488	226.876	600.142	693.2
14Aug1993	88.0083	222.228	587.848	679
15Aug1993	79.6741	201.184	532.18	614.7
16Aug1993	75.8893	191.627	506.9	585.5
17Aug1993	81.8516	206.682	546.725	631.5
18Aug1993	81.8645	206.715	546.811	631.6
19Aug1993	80.8795	204.227	540.231	624
20Aug1993	79.2722	200.169	529.496	611.6
21Aug1993	78.015	196.994	521.098	601.9
22Aug1993	76.7966	193.918	512.96	592.5
23Aug1993	73.8284	186.423	493.134	569.6
24Aug1993	66.0905	166.884	441.449	509.9
25Aug1993	70.0696	176.932	468.027	540.6
26Aug1993	13.7651	34.7579	91.9432	106.2
27Aug1993	24.9119	62.9046	166.398	192.2
28Aug1993	3.33109	8.41129	22.2499	25.7
29Aug1993	3.20148	8.084	21.3842	24.7
30Aug1993	2.67006	6.74212	17.8346	20.6
31Aug1993	2.85152	7.20032	19.0466	22
01Sep1993	13.3114	33.6124	88.9131	102.7
02Sep1993	11.9505	30.1759	79.8227	92.2
03Sep1993	10.9395	27.6231	73.0698	84.4
04Sep1993	9.92847	25.0702	66.3169	76.6
05Sep1993	13.1948	33.3179	88.1339	101.8
06Sep1993	12.5208	31.616	83.632	96.6
07Sep1993	9.8507	24.8738	65.7974	76
08Sep1993	5.53454	13.9752	36.9678	42.7
09Sep1993	12.2486	30.9287	81.8139	94.5
10Sep1993	9.69517	24.4811	64.7585	74.8
11Sep1993	9.12486	23.041	60.9492	70.4
12Sep1993	8.32125	21.0119	55.5815	64.2
13Sep1993	17.1091	43.2019	114.28	132
14Sep1993	16.3962	41.4019	109.518	126.5
15Sep1993	14.9316	37.7035	99.735	115.2
16Sep1993	12.6763	32.0087	84.6709	97.8
17Sep1993	10.9395	27.6231	73.0698	84.4
18Sep1993	8.93044	22.5501	59.6506	68.9
19Sep1993	8.04906	20.3245	53.7634	62.1
20Sep1993	6.98622	17.6408	46.6642	53.9
21Sep1993	5.92338	14.957	39.565	45.7
22Sep1993	5.379	13.5824	35.9289	41.5
23Sep1993	5.35308	13.517	35.7557	41.3
24Sep1993	5.32716	13.4515	35.5825	41.1
25Sep1993	6.59738	16.6589	44.067	50.9
26Sep1993	6.63626	16.7571	44.3267	51.2
27Sep1993	13.5058	34.1033	90.2117	104.2
28Sep1993	8.73602	22.0592	58.3519	67.4
29Sep1993	7.1288	18.0008	47.6166	55
30Sep1993	6.41592	16.2007	42.8549	49.5
01Oct1993	5.75489	14.5316	38.4395	44.4
02Oct1993	5.57343	14.0734	37.2275	43
03Oct1993	6.27334	15.8407	41.9026	48.4
04Oct1993	5.8845	14.8588	39.3053	45.4
05Oct1993	5.59935	14.1388	37.4006	43.2
06Oct1993	5.48269	13.8443	36.6215	42.3
07Oct1993	5.05497	12.7642	33.7645	39
08Oct1993	4.89943	12.3715	32.7256	37.8
09Oct1993	4.86055	12.2733	32.4658	37.5
10Oct1993	4.8087	12.1424	32.1195	37.1
11Oct1993	4.76981	12.0442	31.8598	36.8
12Oct1993	4.82166	12.1751	32.2061	37.2
13Oct1993	4.89943	12.3715	32.7256	37.8
14Oct1993	4.88647	12.3387	32.639	37.7
15Oct1993	4.93831	12.4697	32.9853	38.1
16Oct1993	4.92535	12.4369	32.8987	38
17Oct1993	4.92535	12.4369	32.8987	38
18Oct1993	5.34012	13.4842	35.6691	41.2
19Oct1993	5.49566	13.877	36.708	42.4
20Oct1993	4.83462	12.2078	32.2927	37.3
21Oct1993	4.52355	11.4223	30.2149	34.9
22Oct1993	4.40689	11.1278	29.4357	34
23Oct1993	4.31616	10.8987	28.8297	33.3
24Oct1993	4.14767	10.4732	27.7042	32
25Oct1993	4.39393	11.095	29.3491	33.9
26Oct1993	8.68417	21.9283	58.0056	67
27Oct1993	12.6115	31.8451	84.238	97.3
28Oct1993	10.6673	26.9358	71.2517	82.3
29Oct1993	8.45087	21.3391	56.4473	65.2
30Oct1993	8.0361	20.2918	53.6768	62
31Oct1993	7.56949	19.1136	50.5601	58.4
01Nov1993	6.71403	16.9535	44.8461	51.8
02Nov1993	5.92338	14.957	39.565	45.7
03Nov1993	5.716	14.4334	38.1798	44.1
04Nov1993	5.61231	14.1715	37.4872	43.3
05Nov1993	5.66416	14.3025	37.8335	43.7
06Nov1993	5.57343	14.0734	37.2275	43
07Nov1993	5.49566	13.877	36.708	42.4
08Nov1993	5.30123	13.3861	35.4094	40.9
09Nov1993	5.10681	12.8951	34.1108	39.4
10Nov1993	4.92535	12.4369	32.8987	38
11Nov1993	4.83462	12.2078	32.2927	37.3
12Nov1993	7.56949	19.1136	50.5601	58.4
13Nov1993	6.71403	16.9535	44.8461	51.8
14Nov1993	5.92338	14.957	39.565	45.7
15Nov1993	5.716	14.4334	38.1798	44.1
16Nov1993	5.61231	14.1715	37.4872	43.3
17Nov1993	5.66416	14.3025	37.8335	43.7
18Nov1993	5.57343	14.0734	37.2275	43
19Nov1993	5.49566	13.877	36.708	42.4
20Nov1993	5.30123	13.3861	35.4094	40.9
21Nov1993	5.10681	12.8951	34.1108	39.4
22Nov1993	4.92535	12.4369	32.8987	38
23Nov1993	4.83462	12.2078	32.2927	37.3
24Nov1993	4.71797	11.9133	31.5135	36.4
25Nov1993	4.58835	11.586	30.6477	35.4
26Nov1993	4.60132	11.6187	30.7343	35.5
27Nov1993	4.60132	11.6187	30.7343	35.5
28Nov1993	4.61428	11.6514	30.8209	35.6
29Nov1993	4.43282	11.1932	29.6088	34.2
30Nov1993	4.67908	11.8151	31.2538	36.1
01Dec1993	4.92535	12.4369	32.8987	38
02Dec1993	5.379	13.5824	35.9289	41.5
03Dec1993	5.17162	13.0588	34.5436	39.9
04Dec1993	4.99016	12.6006	33.3316	38.5
05Dec1993	4.99016	12.6006	33.3316	38.5
06Dec1993	4.88647	12.3387	32.639	37.7
07Dec1993	4.76981	12.0442	31.8598	36.8
08Dec1993	4.61428	11.6514	30.8209	35.6
09Dec1993	4.61428	11.6514	30.8209	35.6
10Dec1993	4.54947	11.4878	30.388	35.1
11Dec1993	4.57539	11.5532	30.5612	35.3
12Dec1993	4.41986	11.1605	29.5223	34.1
13Dec1993	4.41986	11.1605	29.5223	34.1
14Dec1993	4.3032	10.8659	28.7431	33.2
15Dec1993	4.3032	10.8659	28.7431	33.2
16Dec1993	4.29024	10.8332	28.6565	33.1
17Dec1993	4.17359	10.5387	27.8773	32.2
18Dec1993	4.16063	10.5059	27.7908	32.1
19Dec1993	4.16063	10.5059	27.7908	32.1
20Dec1993	4.16063	10.5059	27.7908	32.1
21Dec1993	4.16063	10.5059	27.7908	32.1
22Dec1993	4.16063	10.5059	27.7908	32.1
23Dec1993	4.16063	10.5059	27.7908	32.1
24Dec1993	4.38097	11.0623	29.2625	33.8
25Dec1993	25.5729	64.5738	170.814	197.3
26Dec1993	5.1457	12.9933	34.3705	39.7
27Dec1993	4.93831	12.4697	32.9853	38.1
28Dec1993	4.71797	11.9133	31.5135	36.4
29Dec1993	4.95128	12.5024	33.0719	38.2
30Dec1993	4.65316	11.7496	31.0806	35.9
31Dec1993	4.66612	11.7823	31.1672	36
01Jan1994	4.56243	11.5205	30.4746	35.2
02Jan1994	4.36801	11.0296	29.176	33.7
03Jan1994	4.60132	11.6187	30.7343	35.5
04Jan1994	4.61428	11.6514	30.8209	35.6
05Jan1994	4.62724	11.6842	30.9075	35.7
06Jan1994	4.65316	11.7496	31.0806	35.9
07Jan1994	4.66612	11.7823	31.1672	36
08Jan1994	4.67908	11.8151	31.2538	36.1
09Jan1994	4.69205	11.8478	31.3403	36.2
10Jan1994	5.78081	14.597	38.6127	44.6
11Jan1994	3.9662	10.015	26.4921	30.6
12Jan1994	3.74586	9.45861	25.0203	28.9
13Jan1994	4.74389	11.9787	31.6867	36.6
14Jan1994	6.19557	15.6443	41.3831	47.8
15Jan1994	6.15669	15.5462	41.1234	47.5
16Jan1994	6.32519	15.9716	42.2489	48.8
17Jan1994	5.74192	14.4988	38.353	44.3
18Jan1994	5.79377	14.6297	38.6993	44.7
19Jan1994	9.94143	25.1029	66.4034	76.7
20Jan1994	37.8345	95.5352	252.714	291.9
21Jan1994	43.2653	109.249	288.989	333.8
22Jan1994	37.5753	94.8806	250.983	289.9
23Jan1994	33.9331	85.6838	226.655	261.8
24Jan1994	30.2909	76.4871	202.327	233.7
25Jan1994	9.25448	23.3683	61.8149	71.4
26Jan1994	8.60641	21.7319	57.4862	66.4
27Jan1994	8.43791	21.3064	56.3607	65.1
28Jan1994	8.28237	20.9137	55.3218	63.9
29Jan1994	8.19164	20.6846	54.7157	63.2
30Jan1994	7.78983	19.67	52.0319	60.1
31Jan1994	7.54357	19.0481	50.387	58.2
01Feb1994	7.31026	18.459	48.8286	56.4
02Feb1994	6.77884	17.1171	45.279	52.3
03Feb1994	6.71403	16.9535	44.8461	51.8
04Feb1994	6.50665	16.4298	43.4609	50.2
05Feb1994	6.58442	16.6262	43.9804	50.8
06Feb1994	6.67515	16.8553	44.5864	51.5
07Feb1994	6.84365	17.2808	45.7119	52.8
08Feb1994	8.32125	21.0119	55.5815	64.2
09Feb1994	28.4374	71.8069	189.947	219.4
10Feb1994	8.26941	20.8809	55.2352	63.8
11Feb1994	8.12683	20.5209	54.2829	62.7
12Feb1994	7.98426	20.1609	53.3305	61.6
13Feb1994	4.51059	11.3896	30.1283	34.8
14Feb1994	29.3966	74.2288	196.353	226.8
15Feb1994	29.7854	75.2106	198.951	229.8
16Feb1994	25.8063	65.1629	172.372	199.1
17Feb1994	4.00509	10.1132	26.7518	30.9
18Feb1994	4.78278	12.0769	31.9464	36.9
19Feb1994	6.9603	17.5753	46.4911	53.7
20Feb1994	4.60132	11.6187	30.7343	35.5
21Feb1994	5.65119	14.2697	37.7469	43.6
22Feb1994	6.07892	15.3498	40.6039	46.9
23Feb1994	7.20657	18.1972	48.136	55.6
24Feb1994	8.23052	20.7828	54.9755	63.5
25Feb1994	6.76588	17.0844	45.1924	52.2
26Feb1994	5.36604	13.5497	35.8423	41.4
27Feb1994	8.52864	21.5355	56.9667	65.8
28Feb1994	30.5631	77.1744	204.145	235.8
01Mar1994	64.7684	163.546	432.618	499.7
02Mar1994	83.8736	211.788	560.23	647.1
03Mar1994	73.0248	184.394	487.767	563.4
04Mar1994	65.5461	165.509	437.813	505.7
05Mar1994	58.7154	148.261	392.187	453
06Mar1994	52.1569	131.7	348.38	402.4
07Mar1994	45.9354	115.991	306.824	354.4
08Mar1994	41.1397	103.881	274.791	317.4
09Mar1994	36.7976	92.9169	245.788	283.9
10Mar1994	35.644	90.004	238.083	275
11Mar1994	38.3789	96.9098	256.35	296.1
12Mar1994	37.1475	93.8006	248.126	286.6
13Mar1994	31.7556	80.1854	212.11	245
14Mar1994	11.6783	29.4886	78.0046	90.1
15Mar1994	9.75997	24.6447	65.1914	75.3
16Mar1994	13.0392	32.9251	87.095	100.6
17Mar1994	19.5848	49.4531	130.816	151.1
18Mar1994	16.1889	40.8782	108.133	124.9
19Mar1994	16.1889	40.8782	108.133	124.9
20Mar1994	16.6295	41.991	111.076	128.3
21Mar1994	18.5608	46.8676	123.976	143.2
22Mar1994	8.52864	21.5355	56.9667	65.8
23Mar1994	8.30829	20.9791	55.4949	64.1
24Mar1994	7.20657	18.1972	48.136	55.6
25Mar1994	6.06596	15.3171	40.5174	46.8
26Mar1994	27.1931	68.6649	181.635	209.8
27Mar1994	75.1505	189.761	501.965	579.8
28Mar1994	103.108	260.357	688.708	795.5
29Mar1994	85.9215	216.959	573.909	662.9
30Mar1994	69.1753	174.673	462.054	533.7
31Mar1994	104.599	264.121	698.665	807
01Apr1994	103.821	262.157	693.47	801
02Apr1994	92.143	232.669	615.466	710.9
03Apr1994	81.3072	205.307	543.088	627.3
04Apr1994	71.7157	181.088	479.023	553.3
05Apr1994	62.9667	158.996	420.584	485.8
06Apr1994	54.6973	138.115	365.349	422
07Apr1994	10.5117	26.543	70.2128	81.1
08Apr1994	21.1272	53.3478	141.118	163
09Apr1994	42.1247	106.368	281.371	325
10Apr1994	43.706	110.361	291.933	337.2
11Apr1994	45.1059	113.896	301.283	348
12Apr1994	50.1349	126.595	334.874	386.8
13Apr1994	36.1625	91.3132	241.546	279
14Apr1994	34.0368	85.9457	227.347	262.6
15Apr1994	44.0949	111.343	294.53	340.2
16Apr1994	86.2066	217.679	575.814	665.1
17Apr1994	100.049	252.633	668.277	771.9
18Apr1994	99.4273	251.062	664.121	767.1
19Apr1994	89.3433	225.599	596.765	689.3
20Apr1994	80.1796	202.46	535.556	618.6
21Apr1994	71.6768	180.99	478.763	553
22Apr1994	60.2967	152.254	402.749	465.2
23Apr1994	49.4739	124.926	330.459	381.7
24Apr1994	34.9052	88.1385	233.148	269.3
25Apr1994	36.9013	93.1787	246.481	284.7
26Apr1994	33.1943	83.8183	221.72	256.1
27Apr1994	41.7618	105.452	278.946	322.2
28Apr1994	34.8663	88.0403	232.888	269
29Apr1994	30.252	76.3889	202.067	233.4
30Apr1994	18.1979	45.9512	121.552	140.4
01May1994	12.793	32.3033	85.4501	98.7
02May1994	13.7132	34.627	91.5969	105.8
03May1994	15.1649	38.2926	101.293	117
04May1994	15.7482	39.7654	105.189	121.5
05May1994	15.9037	40.1582	106.228	122.7
06May1994	15.0223	37.9326	100.341	115.9
07May1994	17.472	44.1183	116.704	134.8
08May1994	18.82	47.5221	125.708	145.2
09May1994	18.7423	47.3258	125.188	144.6
10May1994	18.6645	47.1294	124.669	144
11May1994	17.5368	44.282	117.137	135.3
12May1994	15.2297	38.4563	101.726	117.5
13May1994	13.7391	34.6925	91.7701	106
14May1994	14.6594	37.0162	97.9169	113.1
15May1994	13.1429	33.1869	87.7876	101.4
16May1994	13.7521	34.7252	91.8567	106.1
17May1994	15.5797	39.3399	104.064	120.2
18May1994	16.7332	42.2528	111.769	129.1
19May1994	18.146	45.8202	121.206	140
20May1994	15.5797	39.3399	104.064	120.2
21May1994	13.5836	34.2997	90.7312	104.8
22May1994	11.6912	29.5213	78.0911	90.2
23May1994	11.7301	29.6195	78.3509	90.5
24May1994	14.0632	35.5107	93.9345	108.5
25May1994	16.2277	40.9764	108.393	125.2
26May1994	15.8259	39.9618	105.709	122.1
27May1994	17.822	45.002	119.041	137.5
28May1994	18.1849	45.9184	121.465	140.3
29May1994	17.0443	43.0383	113.847	131.5
30May1994	17.0573	43.071	113.933	131.6
31May1994	16.9795	42.8747	113.414	131
01Jun1994	16.5259	41.7291	110.384	127.5
02Jun1994	14.452	36.4925	96.5317	111.5
03Jun1994	13.6354	34.4306	91.0775	105.2
04Jun1994	12.1708	30.7323	81.2944	93.9
05Jun1994	13.7003	34.5943	91.5104	105.7
06Jun1994	14.5428	36.7216	97.1378	112.2
07Jun1994	14.7501	37.2453	98.523	113.8
08Jun1994	14.8149	37.409	98.9559	114.3
09Jun1994	14.8149	37.409	98.9559	114.3
10Jun1994	13.7132	34.627	91.5969	105.8
11Jun1994	12.6893	32.0414	84.7575	97.9
12Jun1994	9.74701	24.612	65.1048	75.2
13Jun1994	9.35817	23.6302	62.5075	72.2
14Jun1994	10.097	25.4957	67.4424	77.9
15Jun1994	11.7431	29.6522	78.4374	90.6
16Jun1994	31.1723	78.7126	208.214	240.5
17Jun1994	39.8694	100.674	266.306	307.6
18Jun1994	40.673	102.703	271.674	313.8
19Jun1994	34.283	86.5675	228.992	264.5
20Jun1994	32.2351	81.3964	215.313	248.7
21Jun1994	35.0607	88.5312	234.187	270.5
22Jun1994	29.254	73.8688	195.401	225.7
23Jun1994	26.3247	66.4721	175.835	203.1
24Jun1994	59.8171	151.043	399.546	461.5
25Jun1994	88.099	222.457	588.454	679.7
26Jun1994	83.0829	209.791	554.949	641
27Jun1994	84.1846	212.573	562.308	649.5
28Jun1994	82.2015	207.566	549.062	634.2
29Jun1994	79.1297	199.809	528.544	610.5
30Jun1994	74.1006	187.11	494.952	571.7
01Jul1994	69.5123	175.524	464.305	536.3
02Jul1994	70.7307	178.601	472.443	545.7
03Jul1994	69.2271	174.804	462.4	534.1
04Jul1994	67.6199	170.746	451.665	521.7
05Jul1994	67.0237	169.24	447.682	517.1
06Jul1994	34.5034	87.1239	230.464	266.2
07Jul1994	35.5533	89.7749	237.477	274.3
08Jul1994	37.4068	94.4551	249.857	288.6
09Jul1994	39.2084	99.0044	261.891	302.5
10Jul1994	43.5764	110.034	291.067	336.2
11Jul1994	43.1228	108.889	288.037	332.7
12Jul1994	44.8077	113.143	299.292	345.7
13Jul1994	47.1019	118.936	314.616	363.4
14Jul1994	51.8977	131.046	346.648	400.4
15Jul1994	51.7292	130.62	345.523	399.1
16Jul1994	52.3254	132.126	349.505	403.7
17Jul1994	52.2865	132.028	349.246	403.4
18Jul1994	53.9585	136.25	360.414	416.3
19Jul1994	54.9566	138.77	367.08	424
20Jul1994	59.2727	149.669	395.91	457.3
21Jul1994	59.2079	149.505	395.477	456.8
22Jul1994	60.6726	153.203	405.26	468.1
23Jul1994	60.6466	153.138	405.087	467.9
24Jul1994	61.9946	156.542	414.091	478.3
25Jul1994	62.9019	158.833	420.151	485.3
26Jul1994	63.9777	161.549	427.337	493.6
27Jul1994	65.6757	165.837	438.678	506.7
28Jul1994	66.1164	166.949	441.622	510.1
29Jul1994	65.4165	165.182	436.947	504.7
30Jul1994	71.3528	180.172	476.598	550.5
31Jul1994	68.3717	172.644	456.686	527.5
01Aug1994	67.3736	170.124	450.02	519.8
02Aug1994	67.3218	169.993	449.673	519.4
03Aug1994	66.1164	166.949	441.622	510.1
04Aug1994	78.7019	198.729	525.687	607.2
05Aug1994	71.612	180.826	478.33	552.5
06Aug1994	67.9828	171.662	454.089	524.5
07Aug1994	86.2585	217.81	576.16	665.5
08Aug1994	76.2393	192.51	509.237	588.2
09Aug1994	71.6768	180.99	478.763	553
10Aug1994	67.9828	171.662	454.089	524.5
11Aug1994	67.6069	170.713	451.578	521.6
12Aug1994	63.0834	159.291	421.363	486.7
13Aug1994	60.3226	152.32	402.923	465.4
14Aug1994	67.9569	171.597	453.916	524.3
15Aug1994	63.9777	161.549	427.337	493.6
16Aug1994	55.8379	140.995	372.967	430.8
17Aug1994	57.4711	145.119	383.876	443.4
18Aug1994	54.3863	137.33	363.271	419.6
19Aug1994	51.3144	129.573	342.753	395.9
20Aug1994	48.9813	123.682	327.169	377.9
21Aug1994	45.8835	115.86	306.477	354
22Aug1994	46.389	117.136	309.854	357.9
23Aug1994	42.384	107.023	283.102	327
24Aug1994	39.7398	100.346	265.441	306.6
25Aug1994	17.2387	43.5292	115.145	133
26Aug1994	38.9362	98.3171	260.073	300.4
27Aug1994	8.2046	20.7173	54.8023	63.3
28Aug1994	9.31929	23.532	62.2478	71.9
29Aug1994	8.76194	22.1246	58.5251	67.6
30Aug1994	7.32322	18.4917	48.9152	56.5
31Aug1994	17.5757	44.3802	117.396	135.6
01Sep1994	7.38803	18.6554	49.3481	57
02Sep1994	5.98819	15.1207	39.9979	46.2
03Sep1994	5.79377	14.6297	38.6993	44.7
04Sep1994	15.9296	40.2236	106.401	122.9
05Sep1994	16.0204	40.4527	107.007	123.6
06Sep1994	15.4371	38.9799	103.111	119.1
07Sep1994	14.7501	37.2453	98.523	113.8
08Sep1994	14.9446	37.7362	99.8216	115.3
09Sep1994	4.99016	12.6006	33.3316	38.5
10Sep1994	3.87547	9.78589	25.8861	29.9
11Sep1994	5.65119	14.2697	37.7469	43.6
12Sep1994	3.46071	8.73857	23.1157	26.7
13Sep1994	3.08483	7.78944	20.605	23.8
14Sep1994	13.104	33.0888	87.5279	101.1
15Sep1994	12.6504	31.9433	84.4977	97.6
16Sep1994	3.20148	8.084	21.3842	24.7
17Sep1994	12.106	30.5686	80.8616	93.4
18Sep1994	4.44578	11.226	29.6954	34.3
19Sep1994	14.115	35.6416	94.2808	108.9
20Sep1994	12.2745	30.9941	81.987	94.7
21Sep1994	11.1209	28.0813	74.2818	85.8
22Sep1994	10.097	25.4957	67.4424	77.9
23Sep1994	9.16375	23.1392	61.2089	70.7
24Sep1994	7.78983	19.67	52.0319	60.1
25Sep1994	5.65119	14.2697	37.7469	43.6
26Sep1994	3.46071	8.73857	23.1157	26.7
27Sep1994	3.08483	7.78944	20.605	23.8
28Sep1994	13.104	33.0888	87.5279	101.1
29Sep1994	12.6504	31.9433	84.4977	97.6
30Sep1994	3.20148	8.084	21.3842	24.7
01Oct1994	12.106	30.5686	80.8616	93.4
02Oct1994	4.44578	11.226	29.6954	34.3
03Oct1994	14.115	35.6416	94.2808	108.9
04Oct1994	12.2745	30.9941	81.987	94.7
05Oct1994	11.1209	28.0813	74.2818	85.8
06Oct1994	10.097	25.4957	67.4424	77.9
07Oct1994	9.16375	23.1392	61.2089	70.7
08Oct1994	7.78983	19.67	52.0319	60.1
09Oct1994	6.89549	17.4117	46.0582	53.2
10Oct1994	6.97326	17.6081	46.5776	53.8
11Oct1994	6.7918	17.1499	45.3656	52.4
12Oct1994	6.36407	16.0698	42.5086	49.1
13Oct1994	6.09188	15.3825	40.6905	47
14Oct1994	6.18261	15.6116	41.2965	47.7
15Oct1994	6.67515	16.8553	44.5864	51.5
16Oct1994	6.63626	16.7571	44.3267	51.2
17Oct1994	6.93438	17.5099	46.3179	53.5
18Oct1994	7.28434	18.3936	48.6555	56.2
19Oct1994	13.9206	35.1507	92.9821	107.4
20Oct1994	9.43594	23.8265	63.027	72.8
21Oct1994	7.67318	19.3754	51.2527	59.2
22Oct1994	7.18065	18.1317	47.9629	55.4
23Oct1994	6.23446	15.7425	41.6428	48.1
24Oct1994	6.09188	15.3825	40.6905	47
25Oct1994	5.72896	14.4661	38.2664	44.2
26Oct1994	5.48269	13.8443	36.6215	42.3
27Oct1994	5.5475	14.0079	37.0543	42.8
28Oct1994	6.00115	15.1534	40.0845	46.3
29Oct1994	5.62527	14.2043	37.5738	43.4
30Oct1994	5.3142	13.4188	35.496	41
31Oct1994	5.24939	13.2551	35.0631	40.5
01Nov1994	5.18458	13.0915	34.6302	40
02Nov1994	4.93831	12.4697	32.9853	38.1
03Nov1994	5.09385	12.8624	34.0242	39.3
04Nov1994	4.89943	12.3715	32.7256	37.8
05Nov1994	4.86055	12.2733	32.4658	37.5
06Nov1994	4.92535	12.4369	32.8987	38
07Nov1994	5.17162	13.0588	34.5436	39.9
08Nov1994	4.91239	12.4042	32.8121	37.9
09Nov1994	4.74389	11.9787	31.6867	36.6
10Nov1994	4.83462	12.2078	32.2927	37.3
11Nov1994	4.74389	11.9787	31.6867	36.6
12Nov1994	4.86055	12.2733	32.4658	37.5
13Nov1994	4.88647	12.3387	32.639	37.7
14Nov1994	8.11387	20.4882	54.1963	62.6
15Nov1994	36.9013	93.1787	246.481	284.7
16Nov1994	41.5415	104.896	277.475	320.5
17Nov1994	36.305	91.6732	242.498	280.1
18Nov1994	32.7017	82.5746	218.43	252.3
19Nov1994	34.3738	86.7966	229.598	265.2
20Nov1994	41.7229	105.354	278.687	321.9
21Nov1994	42.6043	107.579	284.574	328.7
22Nov1994	37.6012	94.9461	251.156	290.1
23Nov1994	33.7905	85.3238	225.702	260.7
24Nov1994	30.252	76.3889	202.067	233.4
25Nov1994	27.1802	68.6322	181.549	209.7
26Nov1994	24.562	62.021	164.061	189.5
27Nov1994	20.9976	53.0206	140.252	162
28Nov1994	5.01608	12.666	33.5047	38.7
29Nov1994	4.79574	12.1096	32.033	37
30Nov1994	5.30123	13.3861	35.4094	40.9
01Dec1994	4.70501	11.8805	31.4269	36.3
02Dec1994	4.89943	12.3715	32.7256	37.8
03Dec1994	4.52355	11.4223	30.2149	34.9
04Dec1994	4.40689	11.1278	29.4357	34
05Dec1994	4.69205	11.8478	31.3403	36.2
06Dec1994	4.78278	12.0769	31.9464	36.9
07Dec1994	4.76981	12.0442	31.8598	36.8
08Dec1994	4.65316	11.7496	31.0806	35.9
09Dec1994	4.58835	11.586	30.6477	35.4
10Dec1994	4.60132	11.6187	30.7343	35.5
11Dec1994	5.70304	14.4006	38.0932	44
12Dec1994	6.053	15.2843	40.4308	46.7
13Dec1994	5.09385	12.8624	34.0242	39.3
14Dec1994	5.44381	13.7461	36.3617	42
15Dec1994	5.49566	13.877	36.708	42.4
16Dec1994	5.01608	12.666	33.5047	38.7
17Dec1994	4.89943	12.3715	32.7256	37.8
18Dec1994	4.99016	12.6006	33.3316	38.5
19Dec1994	5.35308	13.517	35.7557	41.3
20Dec1994	5.19754	13.1242	34.7168	40.1
21Dec1994	5.24939	13.2551	35.0631	40.5
22Dec1994	5.96227	15.0552	39.8248	46
23Dec1994	5.46973	13.8115	36.5349	42.2
24Dec1994	5.3142	13.4188	35.496	41
25Dec1994	4.71797	11.9133	31.5135	36.4
26Dec1994	6.75292	17.0517	45.1059	52.1
27Dec1994	6.90845	17.4444	46.1448	53.3
28Dec1994	5.94931	15.0225	39.7382	45.9
29Dec1994	5.52158	13.9424	36.8812	42.6
30Dec1994	5.75489	14.5316	38.4395	44.4
31Dec1994	9.66924	24.4156	64.5854	74.6
01Jan1995	7.19361	18.1645	48.0494	55.5
02Jan1995	6.89549	17.4117	46.0582	53.2
03Jan1995	6.37704	16.1025	42.5952	49.2
04Jan1995	6.06596	15.3171	40.5174	46.8
05Jan1995	5.69008	14.3679	38.0067	43.9
06Jan1995	5.65119	14.2697	37.7469	43.6
07Jan1995	4.92535	12.4369	32.8987	38
08Jan1995	4.82166	12.1751	32.2061	37.2
09Jan1995	4.79574	12.1096	32.033	37
10Jan1995	4.91239	12.4042	32.8121	37.9
11Jan1995	4.78278	12.0769	31.9464	36.9
12Jan1995	4.75685	12.0114	31.7732	36.7
13Jan1995	4.70501	11.8805	31.4269	36.3
14Jan1995	4.67908	11.8151	31.2538	36.1
15Jan1995	4.57539	11.5532	30.5612	35.3
16Jan1995	4.43282	11.1932	29.6088	34.2
17Jan1995	4.35505	10.9969	29.0894	33.6
18Jan1995	4.36801	11.0296	29.176	33.7
19Jan1995	4.54947	11.4878	30.388	35.1
20Jan1995	4.34209	10.9641	29.0028	33.5
21Jan1995	4.34209	10.9641	29.0028	33.5
22Jan1995	4.22543	10.6696	28.2236	32.6
23Jan1995	4.10878	10.375	27.4444	31.7
24Jan1995	4.12174	10.4077	27.531	31.8
25Jan1995	4.01805	10.1459	26.8384	31
26Jan1995	4.00509	10.1132	26.7518	30.9
27Jan1995	4.00509	10.1132	26.7518	30.9
28Jan1995	3.9014	9.85135	26.0592	30.1
29Jan1995	3.78474	9.55679	25.2801	29.2
30Jan1995	3.68105	9.29496	24.5875	28.4
31Jan1995	3.69401	9.32769	24.674	28.5
01Feb1995	3.61625	9.13132	24.1546	27.9
02Feb1995	3.70698	9.36042	24.7606	28.6
03Feb1995	3.83659	9.68771	25.6264	29.6
04Feb1995	4.03101	10.1786	26.925	31.1
05Feb1995	5.11977	12.9279	34.1973	39.5
06Feb1995	5.78081	14.597	38.6127	44.6
07Feb1995	5.24939	13.2551	35.0631	40.5
08Feb1995	5.01608	12.666	33.5047	38.7
09Feb1995	4.73093	11.946	31.6001	36.5
10Feb1995	5.32716	13.4515	35.5825	41.1
11Feb1995	4.91239	12.4042	32.8121	37.9
12Feb1995	4.82166	12.1751	32.2061	37.2
13Feb1995	4.86055	12.2733	32.4658	37.5
14Feb1995	4.86055	12.2733	32.4658	37.5
15Feb1995	5.08089	12.8297	33.9376	39.2
16Feb1995	5.05497	12.7642	33.7645	39
17Feb1995	5.19754	13.1242	34.7168	40.1
18Feb1995	5.15866	13.026	34.4571	39.8
19Feb1995	5.11977	12.9279	34.1973	39.5
20Feb1995	5.00312	12.6333	33.4182	38.6
21Feb1995	4.62724	11.6842	30.9075	35.7
22Feb1995	4.79574	12.1096	32.033	37
23Feb1995	8.15275	20.5864	54.456	62.9
24Feb1995	51.7032	130.555	345.35	398.9
25Feb1995	85.3512	215.519	570.1	658.5
26Feb1995	97.3146	245.727	650.009	750.8
27Feb1995	85.7919	216.632	573.044	661.9
28Feb1995	77.4447	195.554	517.289	597.5
01Mar1995	69.3049	175.001	462.919	534.7
02Mar1995	62.4224	157.622	416.948	481.6
03Mar1995	55.9805	141.355	373.92	431.9
04Mar1995	50.6793	127.969	338.51	391
05Mar1995	45.9354	115.991	306.824	354.4
06Mar1995	37.3679	94.357	249.597	288.3
07Mar1995	36.7198	92.7205	245.269	283.3
08Mar1995	55.5917	140.374	371.323	428.9
09Mar1995	43.1487	108.954	288.21	332.9
10Mar1995	35.4885	89.6113	237.044	273.8
11Mar1995	16.4481	41.5328	109.864	126.9
12Mar1995	23.4732	59.2717	156.788	181.1
13Mar1995	21.1012	53.2824	140.945	162.8
14Mar1995	19.9736	50.435	133.413	154.1
15Mar1995	19.8829	50.2059	132.807	153.4
16Mar1995	21.0624	53.1842	140.685	162.5
17Mar1995	18.82	47.5221	125.708	145.2
18Mar1995	17.472	44.1183	116.704	134.8
19Mar1995	18.0683	45.6239	120.686	139.4
20Mar1995	7.77687	19.6372	51.9453	60
21Mar1995	7.07695	17.8699	47.2702	54.6
22Mar1995	10.408	26.2812	69.5202	80.3
23Mar1995	6.73996	17.0189	45.0193	52
24Mar1995	5.61231	14.1715	37.4872	43.3
25Mar1995	5.13274	12.9606	34.2839	39.6
26Mar1995	5.24939	13.2551	35.0631	40.5
27Mar1995	5.94931	15.0225	39.7382	45.9
28Mar1995	7.34914	18.5572	49.0883	56.7
29Mar1995	7.32322	18.4917	48.9152	56.5
30Mar1995	7.55653	19.0809	50.4735	58.3
31Mar1995	10.6284	26.8376	70.9919	82
01Apr1995	16.1111	40.6818	107.613	124.3
02Apr1995	16.9665	42.8419	113.327	130.9
03Apr1995	29.3188	74.0324	195.834	226.2
04Apr1995	103.368	261.012	690.44	797.5
05Apr1995	179.801	454.013	1200.98	1387.2
06Apr1995	193.8	489.36	1294.48	1495.2
07Apr1995	167.799	423.706	1120.81	1294.6
08Apr1995	150.495	380.013	1005.23	1161.1
09Apr1995	135.071	341.066	902.204	1042.1
10Apr1995	120.399	304.017	804.2	928.9
11Apr1995	107.347	271.059	717.019	828.2
12Apr1995	96.0703	242.585	641.698	741.2
13Apr1995	86.5307	218.497	577.978	667.6
14Apr1995	77.8983	196.7	520.319	601
15Apr1995	71.4954	180.532	477.551	551.6
16Apr1995	66.6219	168.226	444.998	514
17Apr1995	54.4122	137.395	363.444	419.8
18Apr1995	31.6519	79.9236	211.417	244.2
19Apr1995	114.748	289.748	766.453	885.3
20Apr1995	31.1075	78.549	207.781	240
21Apr1995	74.8524	189.008	499.974	577.5
22Apr1995	135.214	341.426	903.156	1043.2
23Apr1995	146.477	369.867	978.39	1130.1
24Apr1995	146.568	370.097	978.996	1130.8
25Apr1995	194.616	491.422	1299.93	1501.5
26Apr1995	225.024	568.204	1503.04	1736.1
27Apr1995	228.549	577.106	1526.59	1763.3
28Apr1995	202.665	511.747	1353.7	1563.6
29Apr1995	182.381	460.526	1218.2	1407.1
30Apr1995	166.931	421.513	1115.01	1287.9
01May1995	163.418	412.644	1091.54	1260.8
02May1995	176.742	446.289	1180.54	1363.6
03May1995	160.644	405.64	1073.02	1239.4
04May1995	23.7843	60.0572	158.866	183.5
05May1995	22.9158	57.8644	153.066	176.8
06May1995	20.4013	51.515	136.27	157.4
07May1995	21.3216	53.8388	142.417	164.5
08May1995	24.8212	62.6755	165.792	191.5
09May1995	24.0824	60.81	160.857	185.8
10May1995	22.6437	57.1771	151.247	174.7
11May1995	23.5898	59.5663	157.567	182
12May1995	25.9488	65.5229	173.324	200.2
13May1995	27.1024	68.4358	181.029	209.1
14May1995	25.9877	65.6211	173.584	200.5
15May1995	27.2579	68.8285	182.068	210.3
16May1995	30.0187	75.7998	200.509	231.6
17May1995	28.0097	70.7268	187.09	216.1
18May1995	25.4822	64.3447	170.208	196.6
19May1995	24.3935	61.5955	162.935	188.2
20May1995	31.7685	80.2181	212.197	245.1
21May1995	41.2822	104.241	275.743	318.5
22May1995	42.0599	106.205	280.938	324.5
23May1995	36.305	91.6732	242.498	280.1
24May1995	32.3777	81.7564	216.266	249.8
25May1995	31.9629	80.7091	213.495	246.6
26May1995	31.7685	80.2181	212.197	245.1
27May1995	35.0737	88.564	234.273	270.6
28May1995	37.5753	94.8806	250.983	289.9
29May1995	37.1734	93.866	248.299	286.8
30May1995	36.642	92.5241	244.749	282.7
31May1995	35.644	90.004	238.083	275
01Jun1995	35.1515	88.7603	234.793	271.2
02Jun1995	36.0717	91.0841	240.94	278.3
03Jun1995	30.3687	76.6834	202.847	234.3
04Jun1995	201.784	509.521	1347.81	1556.8
05Jun1995	27.1154	68.4685	181.116	209.2
06Jun1995	25.0415	63.2319	167.264	193.2
07Jun1995	21.9567	55.4425	146.659	169.4
08Jun1995	23.0195	58.1262	153.758	177.6
09Jun1995	24.199	61.1046	161.637	186.7
10Jun1995	25.6248	64.7047	171.16	197.7
11Jun1995	24.549	61.9882	163.974	189.4
12Jun1995	22.9288	57.8971	153.152	176.9
13Jun1995	22.7603	57.4717	152.027	175.6
14Jun1995	24.3286	61.4318	162.502	187.7
15Jun1995	27.6727	69.8759	184.839	213.5
16Jun1995	27.6079	69.7122	184.406	213
17Jun1995	24.7045	62.381	165.013	190.6
18Jun1995	23.6676	59.7627	158.087	182.6
19Jun1995	24.9249	62.9374	166.485	192.3
20Jun1995	26.2988	66.4066	175.662	202.9
21Jun1995	30.8353	77.8617	205.963	237.9
22Jun1995	29.9021	75.5052	199.73	230.7
23Jun1995	26.7784	67.6176	178.865	206.6
24Jun1995	26.221	66.2102	175.142	202.3
25Jun1995	24.0824	60.81	160.857	185.8
26Jun1995	53.5308	135.17	357.557	413
27Jun1995	93.9057	237.12	627.24	724.5
28Jun1995	81.0998	204.784	541.703	625.7
29Jun1995	81.385	205.504	543.608	627.9
30Jun1995	85.1308	214.962	568.628	656.8
01Jul1995	82.8107	209.104	553.131	638.9
02Jul1995	83.718	211.395	559.191	645.9
03Jul1995	85.2604	215.29	569.494	657.8
04Jul1995	88.8248	224.29	593.302	685.3
05Jul1995	80.2055	202.525	535.729	618.8
06Jul1995	49.1887	124.206	328.554	379.5
07Jul1995	59.9986	151.501	400.758	462.9
08Jul1995	44.9633	113.536	300.331	346.9
09Jul1995	55.2158	139.424	368.812	426
10Jul1995	68.3587	172.611	456.599	527.4
11Jul1995	53.9974	136.348	360.674	416.6
12Jul1995	57.3674	144.857	383.183	442.6
13Jul1995	49.2017	124.238	328.641	379.6
14Jul1995	52.6753	133.01	351.843	406.4
15Jul1995	66.1812	167.113	442.055	510.6
16Jul1995	59.9078	151.272	400.152	462.2
17Jul1995	59.4542	150.127	397.122	458.7
18Jul1995	55.1251	139.195	368.206	425.3
19Jul1995	70.264	177.423	469.326	542.1
20Jul1995	87.5287	221.017	584.645	675.3
21Jul1995	108.824	274.791	726.888	839.6
22Jul1995	126.711	319.956	846.363	977.6
23Jul1995	132.181	333.768	882.897	1019.8
24Jul1995	126.024	318.222	841.774	972.3
25Jul1995	120.179	303.461	802.728	927.2
26Jul1995	154.164	389.276	1029.73	1189.4
27Jul1995	147.761	373.108	986.961	1140
28Jul1995	142.356	359.46	950.859	1098.3
29Jul1995	127.878	322.902	854.154	986.6
30Jul1995	127.113	320.971	849.046	980.7
31Jul1995	126.841	320.283	847.228	978.6
01Aug1995	121.06	305.686	808.616	934
02Aug1995	114.139	288.209	762.384	880.6
03Aug1995	106.699	269.423	712.69	823.2
04Aug1995	101.721	256.855	679.445	784.8
05Aug1995	99.868	252.175	667.065	770.5
06Aug1995	108.539	274.07	724.984	837.4
07Aug1995	103.238	260.684	689.574	796.5
08Aug1995	102.318	258.361	683.427	789.4
09Aug1995	99.0903	250.211	661.87	764.5
10Aug1995	96.7313	244.255	646.113	746.3
11Aug1995	94.6316	238.953	632.088	730.1
12Aug1995	90.8598	229.428	606.895	701
13Aug1995	86.9584	219.577	580.835	670.9
14Aug1995	85.066	214.799	568.195	656.3
15Aug1995	75.3968	190.383	503.61	581.7
16Aug1995	82.0201	207.107	547.85	632.8
17Aug1995	82.9274	209.398	553.91	639.8
18Aug1995	78.9223	199.285	527.159	608.9
19Aug1995	74.2951	187.601	496.251	573.2
20Aug1995	72.6101	183.346	484.996	560.2
21Aug1995	70.4844	177.979	470.798	543.8
22Aug1995	69.0716	174.411	461.361	532.9
23Aug1995	66.5571	168.062	444.565	513.5
24Aug1995	60.0634	151.665	401.191	463.4
25Aug1995	62.5649	157.982	417.9	482.7
26Aug1995	61.6576	155.691	411.84	475.7
27Aug1995	23.8361	60.1882	159.212	183.9
28Aug1995	4.01805	10.1459	26.8384	31
29Aug1995	31.0427	78.3853	207.348	239.5
30Aug1995	36.5902	92.3932	244.403	282.3
31Aug1995	42.7469	107.939	285.526	329.8
01Sep1995	36.979	93.3751	247	285.3
02Sep1995	30.7705	77.698	205.53	237.4
03Sep1995	28.7226	72.5269	191.851	221.6
04Sep1995	23.5639	59.5009	157.394	181.8
05Sep1995	20.7772	52.4642	138.781	160.3
06Sep1995	18.159	45.853	121.292	140.1
07Sep1995	17.0443	43.0383	113.847	131.5
08Sep1995	17.9905	45.4275	120.167	138.8
09Sep1995	20.8809	52.726	139.473	161.1
10Sep1995	19.1959	48.4713	128.218	148.1
11Sep1995	17.4332	44.0202	116.444	134.5
12Sep1995	16.6166	41.9582	110.99	128.2
13Sep1995	16.3444	41.2709	109.172	126.1
14Sep1995	15.4889	39.1108	103.458	119.5
15Sep1995	15.2945	38.6199	102.159	118
16Sep1995	14.8668	37.5399	99.3022	114.7
17Sep1995	14.8927	37.6053	99.4753	114.9
18Sep1995	0	0	0	0
19Sep1995	40.362	101.917	269.596	311.4
20Sep1995	46.1817	116.613	308.469	356.3
21Sep1995	55.9805	141.355	373.92	431.9
22Sep1995	52.2606	131.962	349.073	403.2
23Sep1995	47.6074	120.213	317.992	367.3
24Sep1995	41.8525	105.681	279.552	322.9
25Sep1995	18.9626	47.8821	126.66	146.3
26Sep1995	16.9795	42.8747	113.414	131
27Sep1995	16.5259	41.7291	110.384	127.5
28Sep1995	15.1779	38.3254	101.38	117.1
29Sep1995	14.2835	36.0671	95.4063	110.2
30Sep1995	13.454	33.9724	89.8654	103.8
01Oct1995	13.2855	33.547	88.7399	102.5
02Oct1995	18.4441	46.573	123.197	142.3
03Oct1995	7.66022	19.3427	51.1661	59.1
04Oct1995	18.9237	47.784	126.4	146
05Oct1995	17.2387	43.5292	115.145	133
06Oct1995	16.9406	42.7765	113.154	130.7
07Oct1995	15.5537	39.2745	103.891	120
08Oct1995	14.0761	35.5434	94.021	108.6
09Oct1995	11.8208	29.8486	78.9569	91.2
10Oct1995	10.6802	26.9685	71.3383	82.4
11Oct1995	9.43594	23.8265	63.027	72.8
12Oct1995	8.02314	20.2591	53.5903	61.9
13Oct1995	7.07695	17.8699	47.2702	54.6
14Oct1995	6.75292	17.0517	45.1059	52.1
15Oct1995	6.4548	16.2989	43.1146	49.8
16Oct1995	6.20854	15.6771	41.4697	47.9
17Oct1995	5.92338	14.957	39.565	45.7
18Oct1995	5.72896	14.4661	38.2664	44.2
19Oct1995	5.57343	14.0734	37.2275	43
20Oct1995	5.58639	14.1061	37.3141	43.1
21Oct1995	5.39196	13.6152	36.0154	41.6
22Oct1995	5.30123	13.3861	35.4094	40.9
23Oct1995	5.19754	13.1242	34.7168	40.1
24Oct1995	4.99016	12.6006	33.3316	38.5
25Oct1995	4.74389	11.9787	31.6867	36.6
26Oct1995	4.78278	12.0769	31.9464	36.9
27Oct1995	4.74389	11.9787	31.6867	36.6
28Oct1995	4.57539	11.5532	30.5612	35.3
29Oct1995	4.73093	11.946	31.6001	36.5
30Oct1995	4.74389	11.9787	31.6867	36.6
31Oct1995	28.4634	71.8723	190.12	219.6
01Nov1995	36.3958	91.9023	243.104	280.8
02Nov1995	32.1703	81.2327	214.881	248.2
03Nov1995	15.2686	38.5545	101.986	117.8
04Nov1995	26.9209	67.9776	179.817	207.7
05Nov1995	7.58245	19.1463	50.6467	58.5
06Nov1995	7.81576	19.7354	52.2051	60.3
07Nov1995	7.45284	18.819	49.7809	57.5
08Nov1995	6.18261	15.6116	41.2965	47.7
09Nov1995	5.41789	13.6806	36.1886	41.8
10Nov1995	5.18458	13.0915	34.6302	40
11Nov1995	10.3692	26.183	69.2604	80
12Nov1995	8.81379	22.2555	58.8714	68
13Nov1995	7.94537	20.0627	53.0708	61.3
14Nov1995	6.71403	16.9535	44.8461	51.8
15Nov1995	6.01411	15.1861	40.1711	46.4
16Nov1995	5.30123	13.3861	35.4094	40.9
17Nov1995	5.19754	13.1242	34.7168	40.1
18Nov1995	5.17162	13.0588	34.5436	39.9
19Nov1995	5.08089	12.8297	33.9376	39.2
20Nov1995	5.00312	12.6333	33.4182	38.6
21Nov1995	5.15866	13.026	34.4571	39.8
22Nov1995	5.11977	12.9279	34.1973	39.5
23Nov1995	5.1457	12.9933	34.3705	39.7
24Nov1995	5.00312	12.6333	33.4182	38.6
25Nov1995	4.99016	12.6006	33.3316	38.5
26Nov1995	4.9772	12.5678	33.245	38.4
27Nov1995	4.83462	12.2078	32.2927	37.3
28Nov1995	4.69205	11.8478	31.3403	36.2
29Nov1995	4.54947	11.4878	30.388	35.1
30Nov1995	4.76981	12.0442	31.8598	36.8
01Dec1995	5.44381	13.7461	36.3617	42
02Dec1995	5.65119	14.2697	37.7469	43.6
03Dec1995	5.32716	13.4515	35.5825	41.1
04Dec1995	5.15866	13.026	34.4571	39.8
05Dec1995	5.41789	13.6806	36.1886	41.8
06Dec1995	5.66416	14.3025	37.8335	43.7
07Dec1995	5.85858	14.7934	39.1321	45.2
08Dec1995	7.75095	19.5718	51.7722	59.8
09Dec1995	7.02511	17.739	46.9239	54.2
10Dec1995	6.64923	16.7898	44.4133	51.3
11Dec1995	6.19557	15.6443	41.3831	47.8
12Dec1995	5.61231	14.1715	37.4872	43.3
13Dec1995	5.57343	14.0734	37.2275	43
14Dec1995	5.35308	13.517	35.7557	41.3
15Dec1995	5.18458	13.0915	34.6302	40
16Dec1995	4.92535	12.4369	32.8987	38
17Dec1995	5.24939	13.2551	35.0631	40.5
18Dec1995	5.716	14.4334	38.1798	44.1
19Dec1995	5.66416	14.3025	37.8335	43.7
20Dec1995	5.56046	14.0406	37.1409	42.9
21Dec1995	5.52158	13.9424	36.8812	42.6
22Dec1995	5.716	14.4334	38.1798	44.1
23Dec1995	5.48269	13.8443	36.6215	42.3
24Dec1995	5.379	13.5824	35.9289	41.5
25Dec1995	5.35308	13.517	35.7557	41.3
26Dec1995	5.17162	13.0588	34.5436	39.9
27Dec1995	5.50862	13.9097	36.7946	42.5
28Dec1995	6.053	15.2843	40.4308	46.7
29Dec1995	4.96424	12.5351	33.1584	38.3
30Dec1995	4.65316	11.7496	31.0806	35.9
31Dec1995	5.49566	13.877	36.708	42.4
01Jan1996	5.53454	13.9752	36.9678	42.7
02Jan1996	5.1457	12.9933	34.3705	39.7
03Jan1996	5.11977	12.9279	34.1973	39.5
04Jan1996	5.13274	12.9606	34.2839	39.6
05Jan1996	7.14176	18.0335	47.7031	55.1
06Jan1996	11.8986	30.045	79.4764	91.8
07Jan1996	12.78	32.2705	85.3635	98.6
08Jan1996	13.0522	32.9578	87.1816	100.7
09Jan1996	12.5856	31.7796	84.0649	97.1
10Jan1996	12.119	30.6014	80.9481	93.5
11Jan1996	13.8428	34.9543	92.4627	106.8
12Jan1996	62.8112	158.603	419.545	484.6
13Jan1996	81.7997	206.551	546.378	631.1
14Jan1996	72.7786	183.772	486.122	561.5
15Jan1996	64.9628	164.036	433.917	501.2
16Jan1996	56.9008	143.679	380.067	439
17Jan1996	50.0442	126.366	334.268	386.1
18Jan1996	45.2095	114.158	301.976	348.8
19Jan1996	40.5693	102.441	270.981	313
20Jan1996	12.5856	31.7796	84.0649	97.1
21Jan1996	12.119	30.6014	80.9481	93.5
22Jan1996	13.8428	34.9543	92.4627	106.8
23Jan1996	62.8112	158.603	419.545	484.6
24Jan1996	81.7997	206.551	546.378	631.1
25Jan1996	72.7786	183.772	486.122	561.5
26Jan1996	64.9628	164.036	433.917	501.2
27Jan1996	56.9008	143.679	380.067	439
28Jan1996	50.0442	126.366	334.268	386.1
29Jan1996	45.2095	114.158	301.976	348.8
30Jan1996	40.5693	102.441	270.981	313
31Jan1996	35.8514	90.5277	239.468	276.6
01Feb1996	16.2537	41.0418	108.566	125.4
02Feb1996	15.6963	39.6345	104.843	121.1
03Feb1996	15.2686	38.5545	101.986	117.8
04Feb1996	16.8629	42.5801	112.635	130.1
05Feb1996	17.7442	44.8056	118.522	136.9
06Feb1996	0	0	0	0
07Feb1996	0	0	0	0
08Feb1996	13.6354	34.4306	91.0775	105.2
09Feb1996	13.791	34.8234	92.1164	106.4
10Feb1996	13.9206	35.1507	92.9821	107.4
11Feb1996	13.6484	34.4634	91.1641	105.3
12Feb1996	10.745	27.1321	71.7711	82.9
13Feb1996	4.51059	11.3896	30.1283	34.8
14Feb1996	9.69517	24.4811	64.7585	74.8
15Feb1996	29.8762	75.4397	199.557	230.5
16Feb1996	37.6271	95.0115	251.329	290.3
17Feb1996	34.7756	87.8112	232.282	268.3
18Feb1996	13.2985	33.5797	88.8265	102.6
19Feb1996	13.117	33.1215	87.6145	101.2
20Feb1996	11.3024	28.5395	75.4939	87.2
21Feb1996	11.1339	28.114	74.3684	85.9
22Feb1996	11.4061	28.8013	76.1865	88
23Feb1996	18.3923	46.4421	122.851	141.9
24Feb1996	21.8271	55.1152	145.793	168.4
25Feb1996	15.9815	40.3545	106.748	123.3
26Feb1996	14.465	36.5253	96.6183	111.6
27Feb1996	12.767	32.2378	85.2769	98.5
28Feb1996	11.5098	29.0631	76.8791	88.8
29Feb1996	10.2395	25.8557	68.3947	79
01Mar1996	11.1339	28.114	74.3684	85.9
02Mar1996	10.7969	27.263	72.1174	83.3
03Mar1996	12.1708	30.7323	81.2944	93.9
04Mar1996	0	0	0	0
05Mar1996	11.2246	28.3431	74.9744	86.6
06Mar1996	9.74701	24.612	65.1048	75.2
07Mar1996	8.7749	22.1574	58.6116	67.7
08Mar1996	8.02314	20.2591	53.5903	61.9
09Mar1996	8.02314	20.2591	53.5903	61.9
10Mar1996	8.43791	21.3064	56.3607	65.1
11Mar1996	8.08795	20.4227	54.0231	62.4
12Mar1996	8.58048	21.6664	57.313	66.2
13Mar1996	8.81379	22.2555	58.8714	68
14Mar1996	0	0	0	0
15Mar1996	0	0	0	0
16Mar1996	0	0	0	0
17Mar1996	0	0	0	0
18Mar1996	14.0243	35.4125	93.6747	108.2
19Mar1996	13.3892	33.8088	89.4325	103.3
20Mar1996	12.4689	31.485	83.2857	96.2
21Mar1996	0	0	0	0
22Mar1996	0	0	0	0
23Mar1996	0.544381	1.37461	3.63617	4.2
24Mar1996	4.96424	12.5351	33.1584	38.3
25Mar1996	19.183	48.4385	128.132	148
26Mar1996	17.3554	43.8238	115.925	133.9
27Mar1996	16.8888	42.6455	112.808	130.3
28Mar1996	16.6684	42.0892	111.336	128.6
29Mar1996	14.2317	35.9362	95.06	109.8
30Mar1996	12.3782	31.2559	82.6796	95.5
31Mar1996	12.0282	30.3723	80.3421	92.8
01Apr1996	12.5726	31.7469	83.9783	97
02Apr1996	12.793	32.3033	85.4501	98.7
03Apr1996	14.4909	36.5907	96.7915	111.8
04Apr1996	15.9296	40.2236	106.401	122.9
05Apr1996	16.5907	41.8928	110.817	128
06Apr1996	18.3923	46.4421	122.851	141.9
07Apr1996	1.30911	3.3056	8.74413	10.1
08Apr1996	18.9885	47.9476	126.833	146.5
09Apr1996	18.5997	46.9657	124.236	143.5
10Apr1996	18.9496	47.8494	126.573	146.2
11Apr1996	3.88844	9.81862	25.9727	30
12Apr1996	2.34602	5.9239	15.6702	18.1
13Apr1996	1.23134	3.10923	8.22468	9.5
14Apr1996	4.52355	11.4223	30.2149	34.9
15Apr1996	26.2599	66.3084	175.402	202.6
16Apr1996	22.0474	55.6716	147.265	170.1
17Apr1996	19.7792	49.9441	132.114	152.6
18Apr1996	17.809	44.9693	118.955	137.4
19Apr1996	16.8369	42.5146	112.462	129.9
20Apr1996	17.3943	43.922	116.184	134.2
21Apr1996	17.822	45.002	119.041	137.5
22Apr1996	20.0125	50.5332	133.673	154.4
23Apr1996	3.40886	8.60766	22.7694	26.3
24Apr1996	1.94422	4.90931	12.9863	15
25Apr1996	5.53454	13.9752	36.9678	42.7
26Apr1996	14.6983	37.1144	98.1767	113.4
27Apr1996	36.3439	91.7714	242.758	280.4
28Apr1996	18.0035	45.4602	120.253	138.9
29Apr1996	21.7364	54.8861	145.187	167.7
30Apr1996	37.329	94.2588	249.338	288
01May1996	18.3534	46.3439	122.591	141.6
02May1996	28.6707	72.396	191.505	221.2
03May1996	66.4145	167.702	443.613	512.4
04May1996	69.4734	175.426	464.045	536
05May1996	84.5216	213.424	564.559	652.1
06May1996	127.528	322.018	851.817	983.9
07May1996	129.42	326.796	864.457	998.5
08May1996	115.837	292.497	773.726	893.7
09May1996	100.879	254.728	673.817	778.3
10May1996	86.7251	218.988	579.277	669.1
11May1996	76.667	193.591	512.094	591.5
12May1996	64.5221	162.924	430.973	497.8
13May1996	48.9424	123.584	326.909	377.6
14May1996	50.0701	126.431	334.441	386.3
15May1996	47.9185	120.998	320.07	369.7
16May1996	48.0351	121.293	320.849	370.6
17May1996	22.2807	56.2607	148.823	171.9
18May1996	15.5537	39.2745	103.891	120
19May1996	2.38491	6.02209	15.9299	18.4
20May1996	0	0	0	0
21May1996	0	0	0	0
22May1996	0	0	0	0
23May1996	0	0	0	0
24May1996	0	0	0	0
25May1996	0	0	0	0
26May1996	0	0	0	0
27May1996	0	0	0	0
28May1996	0	0	0	0
29May1996	0	0	0	0
30May1996	0	0	0	0
31May1996	0	0	0	0
01Jun1996	0	0	0	0
02Jun1996	0	0	0	0
03Jun1996	0	0	0	0
04Jun1996	0	0	0	0
05Jun1996	0	0	0	0
06Jun1996	0	0	0	0
07Jun1996	0	0	0	0
08Jun1996	0	0	0	0
09Jun1996	0	0	0	0
10Jun1996	0	0	0	0
11Jun1996	0	0	0	0
12Jun1996	0	0	0	0
13Jun1996	0	0	0	0
14Jun1996	0	0	0	0
15Jun1996	0	0	0	0
16Jun1996	0	0	0	0
17Jun1996	0	0	0	0
18Jun1996	0	0	0	0
19Jun1996	0	0	0	0
20Jun1996	0	0	0	0
21Jun1996	0	0	0	0
[truncated: 5,306 more rows]
